# Supplementary material for: Glioblastoma disrupts cortical network activity at multiple spatial and temporal scales
Source: Nat Commun. 2024 May 27;15:4503. doi: 10.1038/s41467-024-48757-5 (PMC11130179; doi:10.1038/s41467-024-48757-5)
Supplement: Supplementary file 4 — Source Data [file 41467_2024_48757_MOESM4_ESM.xlsx]

## Sheet: figure 2
Fig 2E
3xCr	3xCr; GPC6
138	250
258	280
167	364
153	346
235	329
213	306
234	398
188	375
175	383
113	334
284	312
125	388
135	213
289	314
291	257
173	184
223	238
273	220
130	230
226	240
127	204
115	230
109	237
188	352
Fig 2G
3xCr	3xCr; GPC6
1775	887
702	2031
1176	1680
648	1942
813	1403
488	1361
953	1240
994	1230
1227	1096
1326	1559
1287	1773
1005	1234
758	918
1301	1664
1179	1206
747	2002
1327
1299
668
1319
1600
1033
715
688
Fig 2H
3xCr	3xCr; GPC6
469	1216
1300	1153
803	770
659	1123
535	684
1005	904
986	1485
837	1424
873	1232
796	600
1500	986
1299	1427
	605
	1440
fig 2F
	A2	A3	A4	C1	C2	C3	C4
9030619P08Rik	3.83684	10.2321	29.0061	0	0	0	0
A630012P03Rik	3.83684	1.86039	8.28747	0	0	0	0
Apela	14.2511	1.86039	0	0	0	0	0
Gm13546	2.19248	2.79059	11.05	0	0	0	0
Rn4.5s	1.64436	12.0925	0	0	0	0	0
Snord15a	3.28872	0.930195	2.76249	0	0	0	0
4933402N22Rik	2.7406	0	37.2936	0	0	1.77414	0
Adm2	5.4812	4.65098	70.4435	0	1.97595	0.88707	1.02882
Speer1	0.54812	0	49.7248	1.54565	0	0.88707	0
Chst13	2.19248	0.930195	27.6249	1.54565	0	0	0
Clec2g	9.31805	1.86039	60.7748	0	0	0.88707	3.08647
Met	4246.29	130.227	1479.31	75.7367	68.1702	96.6907	104.94
Gm15056	9.31805	47.44	343.93	0	1.97595	11.5319	16.4612
Jchain	4650.25	72.5552	84648.2	1578.11	3055.81	2125.42	89.5076
Oosp1	14.7992	0	187.849	1.54565	8.89177	5.32242	0
Gm5861	4.38496	0	58.0123	3.09129	0	1.77414	0
Tpsb2	1.09624	4.65098	6.90622	0	0	0	1.02882
Lax1	52.0714	16.7435	1303.9	26.276	45.4468	25.725	17.49
Apol7a	4.38496	0	29.0061	0	0	1.77414	1.02882
Tnfsf4	1.09624	0.930195	17.9562	0	0.987975	0.88707	0
5830418P13Rik	4.93308	0	29.0061	1.54565	0.987975	0.88707	0
Bhlha15	25.2135	0.930195	392.274	10.8195	22.7234	9.75777	1.02882
Gm6455	2.19248	0	73.206	7.72824	0	0.88707	0
Ogn	36.1759	13.0227	265.199	20.0934	3.9519	7.09656	5.14412
Fam110c	1.64436	9.30195	27.6249	1.54565	1.97595	0	1.02882
Gm6460	4.38496	0	49.7248	4.63694	0	1.77414	0
Derl3	76.1887	15.8133	1280.41	37.0955	51.3747	47.9018	29.8359
Irf4	91.5361	31.6266	1440.64	41.7325	69.1582	57.6596	21.6053
Gfra3	3.28872	43.7192	33.1499	6.18259	0.987975	2.66121	0
Art2b	8.2218	2.79059	19.3374	0	0.987975	0	3.08647
Glycam1	7.12556	35.3474	26.2437	1.54565	1.97595	6.20949	0
5033406O09Rik	0	19.5341	6.90622	0	1.97595	1.77414	0
Blk	6.02932	2.79059	59.3935	0	4.93987	1.77414	3.08647
Gm5547	4.38496	2.79059	46.9623	1.54565	0.987975	5.32242	0
Lgals7	2.19248	0.930195	38.6749	1.54565	0.987975	3.54828	0
Slc22a29	6.57744	1.86039	23.4812	0	0	1.77414	3.08647
Ccr9	5.4812	2.79059	35.9124	3.09129	1.97595	1.77414	0
Cd79a	106.883	27.9059	1857.77	75.7367	102.749	79.8363	54.5276
Artn	4.38496	13.0227	139.506	6.18259	7.9038	7.98363	3.08647
Sh2d1a	3.83684	8.37176	40.0561	0	2.96392	2.66121	3.08647
Gm10825	14.7992	14.8831	38.6749	0	0.987975	5.32242	5.14412
Arhgap28	263.098	29.7662	63.5373	7.72824	27.6633	11.5319	14.4035
Mmp23	9.31805	14.8831	129.837	4.63694	9.87975	8.8707	4.11529
Vpreb3	36.7241	0.930195	313.543	10.8195	31.6152	19.5155	1.02882
Itgbl1	46.0421	51.1607	417.136	29.3673	2.96392	28.3863	31.8935
Fut1	13.1549	0	41.4373	1.54565	4.93987	3.54828	0
Rec114	59.7451	32.5568	5.52498	7.72824	2.96392	5.32242	2.05765
Postn	49.8789	697.646	4216.94	353.953	166.968	371.682	38.0665
Gldn	48.7827	85.578	396.417	27.8216	36.5551	26.6121	9.25941
Col5a2	53.1677	951.59	3716.93	222.573	334.923	178.301	157.41
Cmah	68.515	1.86039	341.168	13.9108	34.5791	21.2897	8.23059
Tnfrsf13b	16.9917	17.6737	131.218	3.09129	6.91582	12.419	9.25941
BC018473	6.02932	0.930195	2.76249	0	0.987975	0.88707	0
Lgals1	1769.33	2945	14931.3	191.66	1488.88	777.961	1390.97
Plcd3	1684.92	54.8815	85.6372	200.934	57.3025	81.6105	20.5765
Tg	4.38496	3.72078	85.6372	3.09129	7.9038	4.43535	3.08647
Trib3	133.193	111.623	1017.98	32.4586	36.5551	115.319	68.9312
Hist1h3f	6.02932	5.58117	6.90622	0	0.987975	1.77414	1.02882
Fstl3	2.19248	9.30195	53.8686	4.63694	2.96392	5.32242	1.02882
Pmp2	5.4812	3.72078	8.28747	0	1.97595	1.77414	0
Ly6a	3015.21	9142.89	18338.8	471.422	837.802	2142.27	3094.7
Fbln2	88.7955	320.917	2522.15	92.7388	129.425	391.198	44.2394
Pkp3	10.9624	7.44156	149.174	4.63694	12.8437	14.1931	6.17294
Klrb1a	5.4812	2.79059	9.66871	3.09129	0.987975	0	0
Timp1	105.239	395.333	1331.52	30.9129	159.064	164.108	79.2194
Kdelr3	43.8496	104.182	513.823	20.0934	61.2544	58.5466	17.49
A630020A06	11.5105	6.51137	12.4312	1.54565	0	2.66121	3.08647
Nupr1	929.612	585.093	991.734	115.924	66.1943	200.478	229.428
Anxa1	52.0714	195.341	1842.58	40.1868	194.631	104.674	180.044
Hsd17b1	2.7406	5.58117	20.7187	1.54565	0.987975	2.66121	2.05765
Snai1	8.76992	13.0227	139.506	3.09129	21.7354	11.5319	4.11529
Cacna1s	36.1759	41.8588	288.68	24.7304	15.8076	39.0311	13.3747
Klk8	213.219	1308.78	575.979	75.7367	189.691	238.622	46.2971
Hmga2	126.068	159.063	585.648	10.8195	129.425	67.4173	27.7782
Klk9	4.93308	79.9968	30.3874	1.54565	12.8437	15.0802	2.05765
Zmynd15	30.6947	42.789	422.661	15.4565	22.7234	44.3535	57.6141
C920009B18Rik	16.4436	39.9984	75.9685	3.09129	10.8677	20.4026	3.08647
Tfap2a	2.19248	19.5341	82.8747	0	3.9519	12.419	13.3747
Col6a2	105.239	318.127	2868.85	182.386	343.815	270.556	140.949
Klk7	4.38496	9.30195	1.38124	1.54565	0.987975	1.77414	0
1810034E14Rik	4.38496	10.2321	34.5311	3.09129	4.93987	0.88707	5.14412
Pla2g4f	6.57744	4.65098	5.52498	3.09129	0	1.77414	0
Fam46c	216.508	228.828	1308.04	83.4649	181.787	119.755	129.632
Stbd1	15.3474	14.8831	93.9247	7.72824	6.91582	11.5319	10.2882
Emx2os	26.3098	24.1851	49.7248	1.54565	2.96392	17.7414	7.20176
S100a6	2064.77	1801.79	6893.79	754.276	644.159	740.704	1035
Atp2a3	84.4105	39.9984	944.772	106.65	88.9177	81.6105	40.1241
Il18rap	18.088	30.6964	156.081	1.54565	18.7715	15.0802	25.7206
Cd38	3063.44	285.57	654.71	123.652	412.973	156.124	511.325
Fosl1	6.57744	3.72078	37.2936	1.54565	5.92785	7.09656	0
Creld2	608.414	708.809	4102.3	180.841	492.011	518.049	478.403
Steap1	16.4436	28.8361	161.606	7.72824	10.8677	24.838	20.5765
Efemp1	89.3436	71.625	389.511	51.0064	39.519	34.5957	46.2971
Cdc42ep5	32.3391	83.7176	236.193	15.4565	51.3747	34.5957	9.25941
Col5a1	135.386	284.64	2080.15	120.56	330.972	182.737	160.496
E330011O21Rik	9.86617	0.930195	8.28747	1.54565	1.97595	2.66121	0
Sphk1	164.984	130.227	330.118	37.0955	82.0019	55.8854	27.7782
Sh2d1b1	7.67368	31.6266	114.643	9.27388	11.8557	12.419	16.4612
Aqp5	15.8955	8.37176	53.8686	9.27388	11.8557	3.54828	1.02882
Tlcd2	19.7323	26.9757	70.4435	10.8195	10.8677	7.98363	9.25941
E330034G19Rik	7.12556	1.86039	5.52498	0	3.9519	0.88707	0
Cd69	40.5609	34.4172	91.1622	1.54565	20.7475	15.0802	18.5188
Angptl2	73.4481	253.013	646.423	43.2781	109.665	78.0622	96.7094
Slco1a5	9.86617	33.487	51.1061	6.18259	7.9038	10.6448	7.20176
Eaf2	27.406	10.2321	201.662	27.8216	25.6873	20.4026	7.20176
Cthrc1	133.741	102.321	733.441	54.0977	175.859	61.2079	48.3547
Tagln	157.859	962.752	1327.38	60.2802	237.114	268.782	293.215
Pcolce	95.9211	262.315	1098.09	89.6475	194.631	81.6105	151.237
Tmem51os1	4.38496	5.58117	22.0999	3.09129	2.96392	4.43535	1.02882
Cnn2	772.301	455.796	2164.41	131.38	511.771	322.007	260.292
Emp3	111.268	254.874	1064.94	27.8216	138.316	120.642	231.485
Frk	57.5526	10.2321	78.731	9.27388	12.8437	10.6448	20.5765
Cxcr5	5.4812	14.8831	67.681	7.72824	5.92785	5.32242	13.3747
Edem1	965.24	1012.05	5960.07	446.692	925.732	713.205	837.462
Mdfi	100.854	64.1835	143.649	15.4565	44.4589	26.6121	28.8071
Klhl30	8.76992	38.138	52.4873	4.63694	7.9038	12.419	12.3459
Mxra8	336.546	437.192	1516.61	363.227	218.342	195.155	89.5076
Dapk2	123.875	20.4643	44.1998	32.4586	11.8557	15.0802	12.3459
Mlana	36.7241	22.3247	20.7187	4.63694	6.91582	10.6448	8.23059
Ucn2	2.19248	17.6737	15.1937	0	12.8437	0.88707	0
Copz2	42.2053	95.8101	375.699	29.3673	42.4829	82.4975	48.3547
Adamts14	65.2263	63.2533	471.005	37.0955	73.1101	62.982	63.787
Stx11	33.4353	70.6948	211.33	10.8195	22.7234	40.8052	50.4123
Snhg18	48.7827	107.903	273.487	38.6412	51.3747	49.6759	31.8935
Irf7	1357.15	2081.78	4770.82	420.416	517.699	1555.03	810.713
Igf2bp2	178.139	74.4156	325.974	27.8216	136.34	23.0638	49.3835
Col12a1	177.591	431.611	1092.56	34.0042	89.9057	377.005	202.678
Hcst	25.7617	13.0227	51.1061	6.18259	9.87975	13.3061	8.23059
Slamf9	125.52	119.065	651.948	43.2781	99.7854	120.642	113.171
Ltbp1	160.051	109.763	487.579	94.2845	113.617	78.0622	33.9512
Akr1b8	69.0632	115.344	439.236	30.9129	128.437	43.4664	64.8159
Car13	77.285	109.763	305.255	13.9108	62.2424	78.0622	59.6718
Sdf2l1	566.756	754.388	2939.29	208.662	479.168	376.118	789.108
Klk6	434.111	1290.18	759.685	377.138	298.368	307.813	110.084
Tnfrsf13c	20.2805	22.3247	114.643	12.3652	24.6994	19.5155	13.3747
D5Ertd605e	24.1173	14.8831	49.7248	9.27388	13.8316	5.32242	11.3171
Olfml2b	112.365	199.062	950.297	177.749	199.571	133.061	58.6429
Erp27	53.1677	58.6023	13.8124	29.3673	16.7956	9.75777	1.02882
Trp53inp1	285.023	226.968	1386.77	216.391	336.899	132.173	176.958
Cdkn2b	343.671	340.451	1234.83	64.9172	435.697	270.556	108.026
Sytl3	8.76992	21.3945	51.1061	15.4565	3.9519	10.6448	7.20176
1810011O10Rik	69.6113	64.1835	182.324	27.8216	40.507	39.0311	38.0665
H60b	17.5398	16.7435	51.1061	6.18259	6.91582	22.1768	4.11529
Rhod	117.846	76.276	136.743	23.1847	52.3627	51.4501	26.7494
Plp2	144.704	436.262	729.297	54.0977	216.366	180.075	160.496
Fam83f	12.0586	4.65098	30.3874	7.72824	4.93987	4.43535	5.14412
Chac1	162.792	133.018	552.498	77.2824	62.2424	204.026	57.6141
Clcf1	137.578	70.6948	100.831	17.0021	27.6633	81.6105	20.5765
Dok1	252.683	289.291	1048.36	108.195	212.415	191.607	243.831
Pdlim2	427.534	426.96	928.197	357.045	282.561	131.286	91.5653
Ell2	272.964	227.898	1222.4	193.206	265.765	212.01	167.698
Cass4	9.86617	12.0925	35.9124	4.63694	4.93987	12.419	6.17294
Layn	104.691	119.065	226.524	29.3673	59.2785	64.7561	65.8447
Ifit3	1831.27	2604.55	2029.05	468.331	596.737	1429.07	654.332
Vamp5	101.402	108.833	200.281	61.8259	46.4348	48.7889	44.2394
Xbp1	1450.87	1684.58	8330.29	953.664	1175.69	1678.34	1838.51
Igfbp3	4833.32	3791.48	13486.5	704.815	5567.24	2353.4	2328.23
Atf5	674.736	628.812	2001.42	353.953	349.743	678.609	256.177
Mmp2	649.523	482.771	795.597	183.932	272.681	311.362	189.303
Anxa2	663.226	1770.16	4629.93	319.949	1180.63	919.005	1109.07
Murc	15.3474	24.1851	27.6249	4.63694	10.8677	8.8707	9.25941
Eif4ebp1	445.074	786.015	1805.29	89.6475	184.751	672.399	582.314
Gm14005	59.7451	63.2533	205.806	7.72824	66.1943	41.6923	50.4123
4930486L24Rik	24.6654	14.8831	48.3436	17.0021	8.89177	10.6448	8.23059
Ddit3	366.144	288.361	1230.69	284.399	127.449	379.666	170.785
Fkbp10	204.449	221.386	1048.36	173.112	190.679	194.268	202.678
Ssr4	1477.18	1551.57	5685.2	743.456	1119.38	1292.46	1347.76
Gng11	275.156	319.057	774.878	168.476	184.751	185.398	171.814
Rn45s	260634	293792	302419	154424	100566	97828.8	92932.6
Arid3a	74.5444	68.8344	337.024	69.5541	75.0861	47.0147	60.7006
Mx1	63.0338	111.623	346.692	41.7325	45.4468	93.1424	94.6517
Glipr2	416.571	774.853	1088.42	168.476	319.116	354.828	364.203
Irx3	35.6278	28.8361	38.6749	10.8195	17.7835	10.6448	15.4324
Aebp1	510.3	391.612	1046.98	196.297	494.975	248.38	95.6806
Rasgrp3	229.114	226.968	621.56	157.656	176.847	166.769	75.1041
Myzap	52.6195	40.9286	92.5434	23.1847	43.4709	25.725	7.20176
Slc45a3	33.4353	45.5796	35.9124	29.3673	12.8437	14.1931	5.14412
Sec11c	1210.25	874.384	3146.48	659.991	875.346	626.272	645.072
Tcf7	64.1301	110.693	294.205	35.5499	92.8696	72.7398	51.4412
Fam212a	71.2556	94.8799	169.893	38.6412	60.2665	48.7889	33.9512
Vamp8	454.392	564.629	1178.2	228.756	263.789	299.83	397.126
Serpina3m	191.842	464.167	172.656	120.56	195.619	117.093	15.4324
Rpph1	132.097	50.2305	103.593	30.9129	35.5671	31.9345	56.5853
Rbp1	412.735	758.109	1000.02	196.297	562.158	244.831	175.929
Col5a3	367.241	378.589	1062.18	211.754	267.741	399.182	103.911
Gm16023	8.76992	12.0925	8.28747	7.72824	1.97595	5.32242	1.02882
Ifit3b	1040.88	1290.18	2138.17	598.165	660.955	831.185	371.405
Rarg	203.901	250.223	552.498	114.378	236.126	144.592	61.7294
Tnfrsf12a	480.153	551.606	1194.78	114.378	396.178	511.84	210.909
Pabpc1l	4.93308	3.72078	8.28747	0	2.96392	4.43535	2.05765
Manf	1099.53	1438.08	4595.4	483.788	1003.78	1015.7	1486.65
Plscr2	161.147	188.83	158.843	71.0998	51.3747	98.4648	65.8447
Runx1	92.0842	136.739	244.48	34.0042	82.0019	78.9493	72.0176
Tead4	4.93308	5.58117	19.3374	9.27388	3.9519	1.77414	2.05765
Prkcdbp	379.847	541.374	1229.31	191.66	345.791	501.195	197.534
Sec61b	647.33	1066	2346.74	267.397	709.366	514.501	843.635
Six4	30.6947	18.6039	38.6749	4.63694	19.7595	15.0802	11.3171
Msh5	24.6654	19.5341	23.4812	4.63694	19.7595	9.75777	5.14412
Mthfd2	383.136	664.159	1180.96	115.924	173.884	521.597	490.749
Oaf	530.58	530.211	1034.55	293.673	292.44	406.278	237.658
Pck2	445.074	336.731	1055.27	265.851	281.573	335.313	205.765
Arl5c	133.741	139.529	356.361	60.2802	125.473	95.8036	91.5653
Ccdc36	6.57744	6.51137	9.66871	3.09129	5.92785	3.54828	1.02882
Prr5	172.658	110.693	469.623	114.378	106.701	157.011	72.0176
Zbtb42	15.8955	25.1153	82.8747	24.7304	22.7234	13.3061	13.3747
Syne3	58.6489	57.6721	114.643	32.4586	75.0861	19.5155	11.3171
Edem2	974.01	813.921	2547.02	523.974	884.237	621.836	583.343
Egfl7	819.44	432.541	620.179	211.754	207.475	471.034	245.889
Arpc1b	2778.42	5366.3	9163.18	758.913	4405.38	2211.47	3138.94
Rrad	76.7368	75.3458	225.143	18.5478	80.0259	63.8691	66.8735
Ppap2c	174.85	239.99	414.373	83.4649	181.787	94.9165	146.093
Rufy4	12.0586	3.72078	1.38124	0	1.97595	4.43535	4.11529
Tmem37	104.691	132.088	324.593	69.5541	114.605	60.3208	100.825
Fhl3	65.2263	95.8101	185.087	18.5478	94.8456	43.4664	57.6141
Hlx	122.779	86.5082	147.793	47.9151	89.9057	43.4664	40.1241
Agpat2	65.2263	79.0666	220.999	47.9151	63.2304	54.1113	61.7294
4632428C04Rik	9.31805	9.30195	17.9562	6.18259	10.8677	2.66121	3.08647
Gprc5a	6.02932	6.51137	24.8624	3.09129	12.8437	5.32242	2.05765
Btbd16	16.4436	13.0227	27.6249	18.5478	8.89177	6.20949	2.05765
2410006H16Rik	1250.26	1766.44	2048.39	693.996	668.859	781.509	1026.77
Madcam1	20.2805	10.2321	8.28747	6.18259	4.93987	7.09656	6.17294
Trabd	515.233	561.838	1346.71	313.766	489.047	444.422	282.926
Clic1	1395.51	2192.47	4067.77	474.514	2032.26	1121.26	1231.5
Gng8	8.2218	13.0227	12.4312	10.8195	3.9519	3.54828	3.08647
Rps14	10728.9	9760.54	23957.7	5771.45	7000.79	6252.07	9231.63
Ngf	23.5692	22.3247	99.4496	23.1847	15.8076	39.0311	14.4035
Atf4	2188.1	2215.73	5526.36	1272.07	1766.5	2176.87	1120.39
Stard5	187.457	264.175	736.204	162.293	185.739	194.268	220.168
Ptges	165.532	241.851	482.054	92.7388	176.847	214.671	87.45
Ubtd1	246.106	283.71	781.785	153.019	220.318	288.298	187.246
Ninj1	524.003	595.325	1406.11	349.316	392.226	411.601	483.547
Dnajc3	1089.66	1032.52	3016.64	928.934	813.103	636.917	955.777
Tmem134	690.632	626.021	1393.68	394.14	541.41	496.759	345.685
Tpt1	27186.8	29899.3	41123.8	9261.52	21669.2	12763.2	21329.6
Metrn	4165.71	4661.21	3448.97	993.851	4282.87	1629.55	1256.19
Ldlrap1	167.177	271.617	437.855	106.65	226.246	123.303	128.603
Iah1	285.023	224.177	610.51	114.378	264.777	141.044	227.37
Rras	312.429	424.169	667.141	168.476	243.042	261.686	264.408
As3mt	363.404	307.895	378.461	187.023	166.968	206.687	141.978
Mif4gd	713.105	601.836	645.041	279.762	529.554	227.977	277.782
Tulp3	393.55	494.864	823.222	242.667	334.923	285.637	292.186
Htatip2	218.7	273.477	621.56	168.476	180.799	232.412	170.785
Atf3	124.971	302.313	320.449	32.4586	77.062	194.268	201.649
Rab3d	102.498	227.898	511.061	148.382	163.016	149.915	108.026
Mgat2	473.576	516.258	1504.18	425.053	446.565	383.214	433.135
Tnfaip6	144.704	156.273	146.412	102.013	82.0019	94.0295	27.7782
Myl12a	1433.88	2269.68	4042.9	777.461	1549.14	1217.95	1758.26
Gm15545	43.8496	24.1851	31.7686	15.4565	20.7475	8.8707	23.6629
Hspb7	9.31805	14.8831	13.8124	6.18259	3.9519	8.8707	7.20176
Serhl	103.595	134.878	205.806	92.7388	67.1823	82.4975	65.8447
Gmppb	204.449	241.851	632.61	132.926	220.318	185.398	210.909
Mx2	306.399	202.783	294.205	98.9214	112.629	196.93	150.208
Gadd45a	156.214	110.693	233.43	61.8259	161.04	71.8527	53.4988
Crlf1	86.603	155.343	37.2936	80.3737	36.5551	43.4664	34.98
Rpl41	9400.81	11553	21227	4431.37	7457.23	8195.64	9658.59
Adap2	126.068	173.016	254.149	98.9214	96.8215	90.4812	104.94
Rgs1	44.9459	55.8117	128.456	12.3652	36.5551	37.257	76.1329
Cflar	520.714	643.695	899.19	341.588	303.308	400.069	422.846
2210016F16Rik	281.734	358.125	616.035	173.112	264.777	214.671	241.773
Cryab	4398.67	4181.23	2526.3	1559.56	3105.2	1491.17	1757.23
Dennd3	114.009	103.252	296.968	94.2845	93.8576	129.512	51.4412
Tuft1	50.9752	51.1607	128.456	37.0955	39.519	57.6596	31.8935
Plekhf2	268.031	365.567	361.886	117.469	172.896	190.72	236.629
Rpl36al	1662.45	1794.35	3288.74	822.284	1412.8	1291.57	1338.5
Triobp	278.445	374.869	475.148	140.654	233.162	236.848	206.793
Dhrs4	315.169	205.573	352.217	180.841	179.811	141.044	131.689
Hist1h4i	87.1511	90.2289	82.8747	46.3694	39.519	56.7725	46.2971
Hyi	137.03	106.972	299.73	78.828	166.968	70.0786	80.2482
Rhoj	348.605	386.961	524.873	163.839	429.769	229.751	96.7094
Rassf7	36.7241	59.5325	71.8247	38.6412	20.7475	27.4992	36.0088
Tmem219	390.81	373.008	738.966	238.03	274.657	291.846	295.272
Gm16845	16.9917	11.1623	23.4812	13.9108	9.87975	8.8707	5.14412
Lpar2	38.9165	57.6721	42.8186	13.9108	30.6272	19.5155	38.0665
Sat1	2857.9	2456.65	3047.03	1364.81	1798.11	1519.55	1466.07
Csrnp1	236.788	282.779	439.236	196.297	163.016	237.735	108.026
Maff	201.16	193.481	248.624	97.3758	120.533	173.866	82.3059
Adamts9	266.386	279.989	400.561	78.828	331.959	192.494	96.7094
Gadd45b	276.801	237.2	616.035	131.38	190.679	370.795	146.093
Hist1h2bc	689.535	625.091	791.453	479.151	378.394	426.681	280.869
Rnh1	1249.71	1344.13	2357.79	723.363	862.502	1118.6	976.353
Rpl13a	12681.3	16240.3	24218.7	6599.91	10191.9	9897.04	12997.1
St6gal1	720.23	526.491	1386.77	482.242	713.318	373.457	400.212
Tspan4	544.283	1138.56	928.197	353.953	686.642	487.002	429.019
Ppapdc1b	258.713	236.27	704.435	194.752	269.717	215.558	219.139
Rsad2	288.859	350.684	435.092	134.471	194.631	236.848	239.716
Gnpnat1	126.068	181.388	393.655	92.7388	141.28	120.642	171.814
Id3	2816.24	2185.96	2678.23	1242.7	1291.28	1963.97	1291.17
Pisd-ps1	1343.44	812.06	1813.57	627.533	549.314	722.075	1093.64
Vimp	999.223	982.286	2031.81	802.191	855.586	706.995	661.533
Pisd-ps2	341.479	232.549	421.28	154.565	145.232	194.268	257.206
Hist1h2bg	174.302	160.924	216.855	125.197	90.8937	115.319	85.3923
Rnaset2b	1608.73	1901.32	2971.06	891.838	1339.69	1397.14	1283.97
Prrg2	132.645	105.112	161.606	55.6433	95.8335	64.7561	87.45
Gm14288	92.0842	69.7646	88.3997	43.2781	74.0981	34.5957	39.0953
Mvb12a	324.487	314.406	745.872	289.036	230.198	256.363	281.898
Wars	1314.94	1562.73	3830.19	941.299	1470.11	1437.94	1280.89
Ssh1	83.3143	93.0195	167.131	83.4649	58.2905	65.6432	55.5565
Arf6	896.725	1041.82	1885.4	505.427	1081.83	670.625	674.908
Rras2	204.449	257.664	342.549	108.195	260.825	155.237	93.6229
Dpp7	555.794	379.52	421.28	191.66	313.188	301.604	241.773
Spsb2	152.377	96.7403	172.656	69.5541	77.062	87.82	91.5653
Ppp3cc	231.855	174.877	544.211	224.119	232.174	173.866	105.969
Eci1	477.961	523.7	629.848	275.125	322.08	335.313	331.281
Insc	186.909	239.99	211.33	92.7388	226.246	62.982	113.171
Rpl35a	3143.47	4345.87	6798.49	1933.6	2541.07	2362.27	4252.13
Amdhd2	321.747	245.572	516.586	188.569	295.404	157.899	200.621
Slc7a5	2424.34	2040.85	5055.36	1270.52	1781.32	2547.67	1817.93
Ppm1m	302.014	291.151	523.492	255.032	212.415	178.301	224.283
Slc2a9	135.386	119.065	149.174	60.2802	88.9177	71.8527	93.6229
Gale	185.265	238.13	281.774	94.2845	178.823	129.512	150.208
Tmem150a	196.775	156.273	266.58	72.6454	154.124	97.5777	161.525
Fbxo4	173.206	160.924	316.305	119.015	134.365	137.496	119.344
Alg12	134.289	134.878	266.58	95.8301	136.34	119.755	69.96
Rpl36	4182.16	5333.74	7386.9	2029.43	3207.95	3082.57	4990.82
Rpl12	7958.71	10036.8	15765.5	4349.45	5827.07	7034.47	9406.53
1810032O08Rik	128.808	179.528	180.943	38.6412	93.8576	87.82	165.641
Rnf149	490.02	570.21	1175.44	321.495	413.961	504.743	523.671
Cdr2	166.629	361.846	348.074	231.847	166.968	156.124	136.834
Rps3	10267.9	15152.9	20184.1	5255.2	8821.63	9559.07	12657.6
Coa6	160.599	206.503	216.855	103.558	116.581	110.884	133.747
Znrf2	210.478	254.874	321.83	146.836	164.992	154.35	161.525
Fbxo6	275.156	308.825	687.86	272.034	209.451	283.863	248.975
Cdpf1	112.913	103.252	157.462	86.5562	82.0019	84.2717	46.2971
Pofut2	591.422	707.879	1270.75	360.136	596.737	575.709	530.873
Hmg20b	382.588	439.052	567.692	216.391	315.164	303.378	281.898
Tfap2b	3.28872	7.44156	4.14373	3.09129	5.92785	0.88707	2.05765
Aup1	1095.14	1146	2082.92	707.906	853.61	938.52	981.497
Josd2	558.535	691.135	650.566	344.679	492.011	336.2	358.031
Ppp1r15a	526.744	426.96	957.203	455.966	361.599	456.841	265.436
Zfp472	88.7955	134.878	133.981	47.9151	83.9778	64.7561	92.5941
Tarbp2	337.642	268.826	390.892	177.749	288.489	204.026	136.834
Dusp4	97.5654	95.8101	191.993	68.0085	71.1342	117.98	55.5565
Nol12	447.266	423.239	675.429	296.764	359.623	377.892	225.312
Dhrs11	124.423	86.5082	189.231	85.0106	79.038	73.6268	88.4788
Slc25a10	441.237	515.328	609.129	295.219	264.777	314.91	402.27
Mrpl52	516.329	610.208	834.272	293.673	432.733	369.021	504.123
Lars2	42814.8	43219.7	53186.2	36426.3	24997.7	26232.4	25960.3
Rbm7	862.193	799.038	1335.66	474.514	738.017	576.596	657.418
Pttg1ip	1637.24	1548.78	2975.2	1122.14	1448.37	1391.81	1075.12
Necap2	853.423	1056.7	1457.21	516.246	827.923	760.219	651.245
Tmem256	793.678	652.997	1237.6	383.321	683.678	500.308	645.072
Mrpl54	362.856	438.122	791.453	217.936	382.346	391.198	323.051
Nek7	748.732	750.668	1298.37	618.259	623.412	503.856	572.026
Fau	6274.33	6307.65	10609.3	4626.12	4839.1	4942.76	4838.56
Phf10	458.777	733.924	998.64	253.486	562.158	497.646	507.21
1110038B12Rik	492.212	626.021	632.61	244.212	332.947	400.069	477.374
Mest	367.789	356.265	541.448	190.115	271.693	329.103	262.35
Cox16	114.557	107.903	186.468	66.4628	115.593	80.7234	78.1906
Bax	1023.89	1092.98	1310.8	364.773	915.852	717.64	863.183
Stard6	41.6571	24.1851	41.4373	32.4586	17.7835	16.8543	22.6341
2310039H08Rik	151.281	154.412	216.855	109.741	106.701	91.3683	130.661
Mnat1	276.801	226.037	342.549	149.928	232.174	167.656	160.496
Rps23	8534.78	9296.37	13058.3	4848.7	6033.56	6252.07	8833.48
Polr2f	977.847	766.481	856.372	411.142	628.352	705.221	445.481
Eef1a1	112993	121329	157857	51785.4	95551	78379.8	104821
1110007C09Rik	175.947	184.179	392.274	140.654	244.03	130.399	119.344
Nudt19	554.15	676.252	650.566	380.229	428.781	372.57	407.414
Nudt22	168.273	132.088	240.337	139.108	147.208	102.9	68.9312
2024-09-09	1807.15	2149.68	3426.87	953.664	2011.52	1600.27	1701.67
Ctnnbip1	1755.08	821.362	697.529	619.805	1015.64	638.691	505.152
Nudt14	155.118	133.018	180.943	106.65	136.34	80.7234	75.1041
Lypla1	324.487	355.335	526.254	191.66	305.284	224.429	305.561
Sec13	1581.33	1722.72	2428.23	816.102	1586.69	1190.45	1291.17
Ier5l	166.08	153.482	265.199	153.019	122.509	135.722	88.4788
Bin3	300.918	400.914	522.111	204.025	320.104	228.864	293.215
Hdac7	241.173	308.825	412.992	202.48	211.427	224.429	185.188
Nudt8	99.2098	73.4854	131.218	83.4649	76.074	46.1277	54.5276
Efhc1	36.7241	32.5568	34.5311	26.276	20.7475	21.2897	20.5765
Nudt6	64.1301	52.0909	110.5	55.6433	45.4468	41.6923	51.4412
Rpl15	8410.36	10616.3	12906.4	3780.65	7219.13	6764.8	9623.61
Aven	167.725	183.248	196.137	92.7388	125.473	102.013	149.179
Ngdn	460.421	623.231	705.816	343.134	382.346	337.087	488.691
1810058I24Rik	644.589	633.463	667.141	344.679	527.578	332.651	486.633
Traf3ip2	71.2556	65.1137	110.5	54.0977	42.4829	64.7561	53.4988
Cdc34	539.898	794.387	1016.6	440.509	442.613	629.82	539.103
Ier2	222.537	258.594	574.598	123.652	319.116	261.686	219.139
Cdr2l	566.756	806.479	856.372	445.146	634.28	312.249	559.68
Mea1	730.644	716.25	1143.67	491.516	559.194	632.481	584.372
Msrb1	539.35	632.533	1098.09	389.503	591.797	353.054	655.36
Gadd45g	567.853	790.666	741.729	306.038	402.106	668.851	466.057
Rps19bp1	253.232	293.012	385.367	183.932	225.258	244.831	165.641
Snhg1	280.638	323.708	399.18	105.104	270.705	213.784	295.272
Psph	933.997	782.294	1509.7	502.335	654.039	708.769	980.469
Use1	910.428	665.09	1230.69	809.919	571.049	605.869	489.72
Tomm22	941.671	1111.58	1410.25	689.359	989.951	740.704	638.899
Trappc6a	149.089	143.25	303.874	128.289	159.064	117.98	121.401
Slc35b1	908.235	913.452	1767.99	723.363	844.718	777.961	844.664
Nfil3	144.156	240.921	435.092	112.832	149.184	212.897	254.119
Gm5148	3115.52	3461.26	4502.86	1839.32	2219.98	2268.24	3521.66
Ctsl	3634.59	3469.63	5426.91	2423.57	2982.7	2241.63	3494.91
Malsu1	223.633	218.596	280.393	114.378	180.799	161.447	187.246
Rab8a	1015.12	1078.1	1317.71	561.07	854.598	742.478	883.759
Mbd2	699.95	614.859	1089.8	547.159	554.254	503.856	551.449
Sra1	481.25	459.516	846.703	387.957	454.468	347.732	416.673
Furin	570.593	673.461	1111.9	491.516	496.951	581.031	554.536
Tmem104	285.571	443.703	335.643	248.849	258.849	235.961	218.111
Lsm1	337.094	336.731	428.186	217.936	257.861	244.831	275.725
Ctdsp1	1065	1071.58	1395.06	712.543	826.935	827.637	828.203
Uckl1	277.897	231.619	330.118	156.11	259.837	180.075	165.641
Dscr3	819.988	720.901	831.509	429.69	693.558	479.905	554.536
Lamtor1	1766.04	1455.76	2056.67	1041.77	1491.84	1182.46	1107.01
Cox4i2	37.8203	39.0682	42.8186	26.276	37.543	30.1604	15.4324
Tm7sf2	137.578	144.18	142.268	139.108	102.749	78.0622	67.9023
Tmem126a	360.663	420.448	466.861	197.843	337.887	225.316	380.665
Mthfsl	232.403	200.922	319.068	171.567	189.691	133.948	193.419
Uba52	9068.1	11618.1	13844.2	6080.58	7254.7	7801.78	10517.7
Mri1	172.658	152.552	227.905	117.469	147.208	130.399	112.142
Mrpl57	382.04	382.31	599.46	312.221	337.887	245.718	357.002
Cars	680.217	652.997	1033.17	378.684	548.326	721.188	528.815
Scfd1	662.677	625.091	954.44	460.603	713.318	448.858	445.481
Alkbh3	260.905	225.107	346.692	151.473	227.234	209.349	181.073
Tmem38b	236.24	211.154	265.199	177.749	180.799	162.334	137.862
Id2	2163.43	1436.22	1520.75	1408.08	1465.17	1146.98	714.003
Urm1	1270.54	877.174	1024.88	588.892	873.37	523.372	951.662
Fbxl12	93.7286	80.927	150.556	74.1911	75.0861	73.6268	78.1906
Crlf2	340.931	265.106	407.467	256.577	168.944	270.556	242.802
Gsr	1077.06	1010.19	994.496	642.989	752.837	706.995	752.07
Nt5c	540.995	557.187	643.66	446.692	423.841	304.265	441.365
Eif3e	1982.55	2358.04	2596.74	1364.81	2084.63	1573.66	1418.75
Tceb3	785.456	975.775	1026.27	553.342	738.017	659.98	643.015
Ccdc51	118.394	92.0893	135.362	72.6454	68.1702	78.0622	103.911
Adipor1	1849.91	2025.97	3066.36	1581.2	1595.58	1615.36	1703.73
Atp5g2	2900.1	3081.74	3573.28	1673.94	3042.96	2285.98	1941.39
Ubxn1	1785.23	1348.78	1915.79	1171.6	1348.59	1246.33	960.921
Atg5	510.3	490.213	734.822	318.403	485.096	416.036	408.443
Tank	348.605	343.242	468.242	255.032	325.044	267.008	243.831
Copz1	1434.43	1577.61	2256.95	1054.13	1508.64	1358.1	1036.03
Mafk	260.357	243.711	316.305	208.662	132.389	245.718	185.188
Med6	233.499	223.247	266.58	160.747	185.739	190.72	145.064
Gpn2	225.277	249.292	346.692	146.836	232.174	202.252	193.419
Homer3	322.843	276.268	296.968	142.2	284.537	161.447	257.206
Pea15a	13297.9	10699.1	8214.26	8485.6	8520.29	7751.22	5643.1
Wbp1l	1181.75	1033.45	1468.26	748.093	1250.78	726.511	751.041
Plk3	153.474	173.016	267.962	156.11	118.557	170.318	116.257
Arl14ep	471.932	385.101	600.842	319.949	427.793	303.378	326.137
Akt1s1	862.193	840.897	1052.51	537.885	696.522	644.013	725.32
Gltscr2	1714.52	1710.63	2158.89	1751.22	1209.28	1197.55	1124.5
Klf6	755.31	900.429	1052.51	557.979	610.568	746.026	650.216
2310011J03Rik	465.902	519.979	705.816	372.501	368.515	463.051	399.183
Ttyh2	761.887	993.449	714.104	743.456	765.68	365.473	467.086
Golt1b	646.234	755.319	990.353	423.507	649.099	526.033	679.023
Mesdc2	1239.85	1396.22	1696.17	840.832	1257.69	1013.92	1014.42
Ptp4a2	2273.6	2675.24	3468.31	1462.18	2534.15	1720.92	2302.51
Pdcl3	511.944	581.372	795.597	293.673	514.735	455.954	536.017
Mfsd5	506.463	490.213	745.872	423.507	482.132	479.018	279.84
Stard3	579.363	679.043	799.741	415.779	572.037	420.471	558.651
Ppl	21.9248	17.6737	22.0999	17.0021	17.7835	15.9673	8.23059
Asns	1193.81	1425.06	2250.05	978.395	713.318	1772.37	1195.49
Eif2s2	2039.56	2055.73	2947.58	1129.87	1947.3	1806.08	1866.29
Rnf114	1456.36	1465.06	2135.4	1224.15	1079.86	1358.99	1190.35
Tspan17	294.889	371.148	444.761	261.214	286.513	266.121	254.119
Cwc15	1132.96	1203.67	1451.69	799.1	1040.34	892.393	912.566
Id1	363.952	371.148	338.405	227.21	329.984	311.362	164.612
Sys1	598.547	636.254	825.984	537.885	498.927	467.486	479.432
Afap1	242.269	169.296	233.43	171.567	217.354	123.303	109.055
Zyx	693.372	794.387	1285.94	550.25	653.051	793.928	675.937
Uqcrq	1689.31	2054.8	2729.34	1318.44	1412.8	1433.51	2074.11
Rab10os	188.005	140.459	171.274	120.56	122.509	122.416	116.257
Eif1ad	635.271	592.534	788.691	381.775	562.158	529.581	472.23
Tmem242	851.231	1027.87	1044.22	687.813	671.823	654.658	809.684
Spg21	946.604	804.619	1161.63	690.904	821.007	647.561	655.36
Sar1a	2571.78	2664.08	3885.44	1953.7	2381.02	2277.11	2205.8
Sdhaf2	524.551	530.211	791.453	420.416	487.071	474.583	405.356
Mief1	355.182	418.588	415.755	273.58	350.731	293.62	234.572
Gm5801	179.235	213.945	180.943	103.558	168.944	127.738	156.381
Bccip	515.781	652.997	698.91	434.327	435.697	451.519	490.749
Wdr83	274.06	217.666	248.624	173.112	202.535	182.737	160.496
Zdhhc16	398.483	336.731	490.342	268.943	335.911	295.394	293.215
Gemin7	380.395	453.005	455.811	259.669	332.947	293.62	371.405
Stard3nl	731.741	766.481	975.159	401.868	731.101	585.466	702.686
Eif3l	1650.94	2077.13	2140.93	1160.78	1807.01	1559.47	1218.13
Klc4	391.358	306.964	497.248	299.856	315.164	277.653	282.926
Gabarap	3419.17	2785	4408.93	2010.89	3087.42	2510.41	2856.01
Cenpb	2837.62	2956.16	3093.99	2769.8	2106.36	2113.89	1782.95
Pcbp2	2634.81	2796.17	2694.81	2004.7	2511.43	2222.11	1287.06
Tmem5	437.4	401.844	639.516	367.864	379.382	400.956	313.791
Tbcc	230.759	251.153	327.355	216.391	206.487	205.8	172.842
Eif3d	1718.36	2207.35	2527.68	1185.51	1931.49	1955.1	1324.1
Kifc3	1449.23	1217.63	868.803	745.002	900.045	1090.21	769.56
Kansl2	1359.89	1178.56	1401.96	840.832	1208.29	1024.57	834.376
Prelid1	1386.74	1887.37	2638.18	1287.52	1517.53	1450.36	1611.14
Mrpl53	322.295	408.356	472.386	248.849	331.959	247.493	366.261
Atp6v1g1	2216.6	2357.11	2919.95	1729.58	1991.76	1815.83	1905.38
Gna13	1847.17	2104.1	1712.74	1190.15	1399.96	1234.8	1802.5
Rps2	9996.62	11003.3	11026.5	5041.9	8001.61	7533.89	11259.4
Cln8	810.122	713.46	860.516	480.696	713.318	517.162	659.476
Phc2	1970.49	2374.79	2686.52	1483.82	2040.17	1820.27	1667.72
Fuca1	1208.61	1219.49	1476.55	918.114	1139.13	931.424	909.48
Nubp2	576.623	586.953	693.385	394.14	530.542	452.406	478.403
Nup50	678.025	868.802	857.753	476.059	724.185	628.933	575.112
Tbcb	1186.68	1203.67	1560.81	887.202	1187.55	977.552	900.22
Etf1	1476.64	1424.13	1994.52	987.669	1643.99	954.488	1311.75
Dtd2	192.39	139.529	225.143	112.832	190.679	120.642	133.747
Akt1	3077.15	2668.73	3627.15	2389.57	2838.45	2283.32	1886.86
Rpl3	12830.9	13739.9	18037.7	10434.7	11526.7	11051.1	11749.2
Ten1	386.425	356.265	386.749	211.754	348.755	273.218	300.416
Slirp	373.818	338.591	350.836	224.119	322.08	218.219	303.503
Cox7a2l	2860.64	2633.38	3125.76	2315.38	1976.94	2258.48	2120.4
Zfp330	487.279	560.908	767.972	380.229	447.553	414.262	585.4
Ppp1ca	2975.75	3181.27	4845.41	2593.6	3308.73	2845.72	2323.08
Timm17a	485.635	558.117	762.447	446.692	420.877	462.164	489.72
Sft2d1	425.341	404.635	602.223	341.588	425.817	329.103	348.771
Med8	339.286	440.913	520.729	238.03	392.226	298.943	384.78
Med29	351.893	413.937	448.905	227.21	312.2	303.378	384.78
Rab22a	407.253	346.033	517.967	318.403	328.996	337.974	300.416
Psmd8	1884.44	2107.82	2544.25	1462.18	1880.12	1684.55	1587.47
Snrnp27	553.053	630.672	658.854	384.866	512.759	417.81	549.392
2310036O22Rik	1107.75	1048.33	1316.33	904.204	893.129	894.167	823.059
Akr1a1	6984.7	8764.3	9848.28	5201.1	6847.65	6596.26	7327.28
Lrrfip2	409.994	447.424	533.161	381.775	345.791	371.682	316.878
Dcdc2b	108.528	132.088	135.362	102.013	98.7975	94.9165	87.45
Zbtb2	196.227	190.69	226.524	126.743	175.859	133.061	190.332
Tssc4	628.146	696.716	772.116	462.149	614.52	534.016	529.844
Cetn3	822.729	732.064	689.241	425.053	745.921	543.774	576.141
Dusp10	135.934	124.646	167.131	85.0106	146.22	102.9	106.998
Tmem251	161.147	138.599	175.418	119.015	120.533	130.399	120.372
Fez2	669.255	649.276	642.279	570.344	561.17	521.597	371.405
Polr2i	299.274	263.245	339.786	180.841	223.282	238.622	290.128
Mrps11	469.739	558.117	541.448	335.405	442.613	413.375	431.077
Brd2	3840.68	3514.28	3761.13	3150.03	3076.55	2860.8	2428.02
Sugt1	740.511	974.845	867.422	601.257	700.474	554.419	822.03
Cope	1421.82	1409.25	2403.37	1310.71	1346.61	1388.27	1387.88
Pdcd2l	243.914	317.197	290.061	204.025	208.463	204.913	268.523
Trnau1ap	359.567	351.614	475.148	256.577	324.056	329.99	325.108
Chmp1a	1408.67	1439.01	1707.22	1278.25	1243.86	1218.83	1006.19
Gars	1965.01	2584.08	3458.64	1615.2	1925.56	2389.77	2437.28
Rnf181	1069.93	1192.51	1227.93	1085.04	983.035	848.926	737.666
Sin3b	1456.9	1293.9	1879.87	1061.86	1403.91	1297.78	1100.84
Ppp1r15b	1139.54	1245.53	1279.03	859.38	1174.7	899.489	917.71
Wibg	352.989	306.964	388.13	238.03	289.477	295.394	278.811
Vps25	899.465	860.431	1017.98	591.983	872.382	706.995	751.041
Ufc1	986.617	877.174	1353.62	771.278	955.371	870.216	791.165
Kat8	234.595	274.408	274.868	221.028	191.667	194.268	220.168
Smim20	356.826	370.218	454.43	309.129	344.803	286.524	306.589
Snhg12	272.964	309.755	363.267	335.405	207.475	261.686	196.505
Mphosph6	386.973	389.752	397.799	230.301	418.901	268.782	327.166
Erf	1204.22	1266.93	1077.37	746.548	1222.12	871.99	925.941
Tmem234	552.505	628.812	743.11	525.52	527.578	535.791	456.798
Ric8	872.059	737.645	1167.15	755.821	777.536	761.106	664.62
Upf3a	593.066	493.003	522.111	404.96	494.975	460.39	354.944
Chmp2a	1432.79	1401.8	1750.04	1236.52	1280.42	1206.42	1171.83
Tpd52l2	1141.73	1036.24	1364.67	826.921	964.263	905.699	1088.5
R3hcc1	391.358	393.473	378.461	299.856	315.164	310.475	317.906
Cant1	887.955	808.34	1004.17	629.078	867.442	584.579	806.598
Zfyve19	287.763	236.27	364.649	190.115	239.09	253.702	267.494
Imp3	554.15	544.164	631.229	486.879	490.035	386.763	486.633
H1f0	2170.01	3096.62	2526.3	1888.78	2457.09	2293.96	1728.42
Eif5	3025.62	2509.67	2613.32	2527.13	2463.02	1987.04	1813.82
Dnttip1	398.483	386.961	483.436	307.584	344.803	379.666	341.569
Lemd2	532.773	494.864	743.11	420.416	469.288	498.534	533.959
Mbd3	1926.64	2015.73	1944.79	1561.1	1584.71	1756.4	1502.08
Kcmf1	859.453	1019.49	1140.91	817.647	831.875	837.394	804.54
Uba3	937.834	790.666	973.778	715.635	846.694	656.432	728.407
Psma6	1908.01	1815.74	2262.48	1409.63	1999.66	1539.07	1582.33
Fam89b	651.167	603.697	770.735	469.877	655.027	561.516	524.7
Ssna1	577.171	579.512	551.117	411.142	543.386	374.344	540.132
Eif3f	2948.34	3456.61	3168.58	2707.97	2688.28	2577.83	2527.82
Pelo	277.897	309.755	356.361	224.119	255.885	249.267	306.589
Tmem9	1193.81	1088.33	1353.62	887.202	1088.75	919.892	1103.93
Dda1	886.311	879.035	1074.61	765.095	862.502	784.17	732.522
Atg4d	308.044	319.057	348.074	296.764	247.982	269.669	265.436
Zfp384	431.919	444.633	494.486	357.045	407.046	343.296	426.962
Clk4	367.241	376.729	352.217	276.671	314.176	301.604	346.713
Yeats4	593.614	577.651	573.217	443.601	533.506	438.213	560.709
Commd9	632.531	585.093	654.71	489.97	600.689	462.164	582.314
Dph3	576.623	504.166	604.985	452.875	523.627	503.856	480.461
Smim7	1334.12	1220.42	1269.36	1136.05	1284.37	1081.34	1043.23
Supt5	1354.95	1433.43	1418.54	1783.68	1578.78	1693.42	1601.88
Fh1	815.055	941.358	830.128	1018.58	917.828	973.116	1225.33
Wdr33	591.422	519.979	540.067	755.821	678.739	599.66	605.977
Tm9sf4	960.307	916.242	839.797	1024.76	1159.88	1075.13	1088.5
Mut	447.814	469.749	395.036	587.346	537.458	504.743	494.864
Spg20	562.92	560.908	511.061	673.902	576.977	606.756	794.252
Srebf2	1526.52	1692.96	1599.48	1765.13	1854.43	2312.59	1884.8
Ubr4	1233.27	1380.41	1323.23	1867.14	1596.57	1613.58	1334.38
Ube3b	1432.24	1340.41	1134	1757.4	1602.49	1549.71	1464.02
Kmt2b	567.853	527.421	415.755	605.894	651.075	587.241	636.842
Phf2	681.314	707.879	609.129	874.836	834.839	761.993	809.684
BC023829	334.901	380.45	364.649	437.418	329.984	574.822	458.855
Wdr11	503.723	536.723	382.605	622.896	625.388	535.791	605.977
Prrc2a	3454.25	4329.13	2810.83	4463.83	5069.3	4249.95	4019.61
Ahctf1	402.868	461.377	471.005	567.253	507.819	509.178	674.908
Ece2	284.474	326.499	360.505	389.503	322.08	437.326	498.979
Stk11ip	298.177	266.036	287.299	338.497	385.31	393.859	330.252
Elp2	935.641	756.249	889.522	1078.86	1167.79	886.183	1266.48
G3bp2	1631.75	1694.82	1613.29	2153.09	2075.73	2180.42	2026.78
Vezt	454.94	437.192	328.736	544.068	442.613	621.836	478.403
Cdan1	234.595	193.481	169.893	299.856	237.114	246.606	240.745
Ube4b	770.657	1000.89	680.954	1119.05	1075.9	1042.31	988.699
Aars2	156.214	192.55	139.506	214.845	232.174	192.494	202.678
Axin2	190.746	203.713	161.606	285.945	192.655	259.025	229.428
Plxna1	588.133	575.791	633.991	904.204	602.665	808.121	814.828
Hnrnph2	974.01	1022.28	814.935	1228.79	1212.24	1426.41	1036.03
Lrpprc	459.325	622.301	383.986	644.535	599.701	555.306	758.243
Ipo11	499.338	571.14	401.942	565.707	595.749	580.144	838.491
Zdhhc9	531.129	645.556	524.873	605.894	705.414	874.651	797.338
Tmem131	605.125	682.763	556.642	732.637	844.718	799.25	859.068
Cd99l2	838.076	907.871	744.491	1247.34	783.464	1267.62	1071.01
Hdac6	470.835	432.541	309.399	500.79	467.312	540.226	620.38
Foxk1	367.789	426.96	453.048	610.531	485.096	513.614	583.343
Vkorc1l1	697.209	799.968	556.642	874.836	800.259	819.653	1118.33
Taf1	692.276	833.455	585.648	947.482	814.091	1099.97	859.068
Vps13c	240.625	308.825	248.624	360.136	423.841	290.959	333.339
Kmt2c	401.224	450.215	279.011	579.618	550.302	444.422	420.789
Iars2	561.823	529.281	500.011	783.643	662.931	687.48	679.023
Dsel	109.076	90.2289	147.793	137.563	172.896	152.576	151.237
2410089E03Rik	287.215	247.432	227.905	381.775	323.068	309.588	335.396
Agk	206.641	293.942	205.806	330.769	239.09	332.651	351.858
Vps45	411.638	349.753	306.636	459.057	449.528	487.002	502.066
Ubqln1	1666.29	1611.1	1342.57	2046.44	2280.25	1855.75	2042.21
Polrmt	228.566	226.037	244.48	265.851	284.537	337.087	362.146
Katnal1	479.057	475.33	335.643	536.34	616.496	568.612	588.487
Kmt2a	467.547	569.28	392.274	814.556	586.857	535.791	622.438
Setd1a	441.785	491.143	357.742	692.45	493.987	526.92	600.833
Ckap5	1664.09	1755.28	1015.22	2296.83	1890	1728.01	2037.07
Sptbn1	3512.35	3968.21	2498.67	6043.48	4137.64	4653.57	3078.24
Brd3	608.962	687.414	482.054	607.439	846.694	697.237	1054.54
Pelp1	402.868	299.523	356.361	423.507	512.759	511.84	467.086
Scaf4	206.093	213.945	198.899	230.301	246.994	282.975	360.088
Zc3h3	181.976	168.365	156.081	199.388	202.535	218.219	297.33
Ttc30a1	164.984	124.646	124.312	188.569	163.016	147.254	252.062
Phka2	172.11	258.594	171.274	281.308	165.98	329.99	315.849
Vopp1	657.196	640.905	512.442	882.565	711.342	839.169	854.952
Acly	1999.54	2012.94	1808.05	2303.01	2382.01	2352.51	3538.12
Sfxn4	81.6699	96.7403	74.5872	108.195	111.641	133.948	105.969
Nomo1	901.658	1036.24	1095.33	1434.36	1172.73	1619.79	1311.75
Ptprs	2804.18	2804.54	1839.82	3449.88	2891.8	3396.59	3871.46
Npepps	1040.88	942.288	689.241	1241.15	1143.09	1036.99	1464.02
Pds5b	697.757	775.783	486.198	868.654	870.406	769.09	1078.21
Macf1	1557.76	1558.08	1281.8	2820.81	2075.73	1761.72	1394.06
Lrig2	201.708	197.201	185.087	301.401	242.054	218.219	308.647
Khsrp	575.526	849.268	558.023	703.269	1127.28	955.375	852.895
Fastkd1	94.8248	93.0195	91.1622	140.654	116.581	89.5941	165.641
Hcfc1	1162.02	1284.6	1015.22	1418.9	1715.12	1568.34	1663.61
Zrsr2	316.814	370.218	290.061	326.132	352.707	604.982	516.469
Dgkq	166.08	128.367	147.793	245.758	144.244	226.203	199.592
Wdr44	110.172	111.623	103.593	174.658	121.521	189.833	115.228
Depdc5	423.149	427.89	331.499	670.811	492.999	490.55	531.902
Vps13b	315.169	324.638	345.311	596.62	447.553	359.264	418.731
Snx27	1707.94	1288.32	1016.6	1701.76	1860.36	1730.67	2147.15
Lnp	209.93	196.271	174.037	341.588	196.607	267.008	271.609
Heatr5b	354.086	361.846	313.543	517.792	513.747	446.196	443.423
Ttc30a2	67.4188	45.5796	46.9623	80.3737	60.2665	60.3208	97.7382
Cand1	1027.73	1285.53	1006.93	1434.36	1485.91	1632.21	1655.38
Ubap2l	1262.87	1467.85	1305.28	1429.72	1716.11	1793.66	2613.21
Lysmd1	164.984	163.714	158.843	253.486	184.751	180.075	294.243
Epg5	328.872	239.06	302.493	630.624	372.466	347.732	279.84
Ncoa6	532.225	450.215	381.224	780.552	669.847	566.838	539.103
Clasp1	787.649	877.174	593.935	1188.6	1119.38	994.406	938.287
Vars2	213.767	187.899	154.699	264.306	246.006	226.203	309.676
Lpin2	613.895	632.533	469.623	969.121	570.061	1026.34	667.706
Oxsm	83.8624	70.6948	88.3997	117.469	109.665	91.3683	139.92
Ehbp1	475.22	417.658	243.099	681.63	418.901	540.226	505.152
R3hdm1	636.368	700.437	529.017	1055.68	700.474	915.457	855.981
Ikbkap	478.509	560.908	454.43	656.9	676.763	676.835	819.972
Kat6b	297.629	239.06	180.943	448.238	321.092	360.151	230.456
Inpp5e	173.206	143.25	157.462	309.129	159.064	210.236	222.226
Thnsl1	155.666	130.227	154.699	242.667	194.631	149.028	253.091
Cluh	855.616	683.694	745.872	1142.23	823.971	1224.16	1168.74
Snrnp200	1187.23	1398.08	1011.07	1851.69	1725	1533.74	1758.26
Igf1r	275.705	268.826	238.955	510.064	336.899	329.103	322.022
Ccdc88c	173.754	148.831	143.649	281.308	249.958	195.155	165.641
2610002M06Rik	369.433	374.869	276.249	536.34	307.26	549.984	559.68
Tnrc18	642.397	654.857	563.548	1117.5	824.959	825.863	796.309
Gatc	276.801	346.033	236.193	360.136	314.176	373.457	599.804
Trappc12	436.852	361.846	323.211	737.274	530.542	430.229	454.74
Ncor2	1374.14	1503.2	976.54	1609.02	2073.76	1578.99	2162.59
Ift122	234.595	243.711	175.418	374.047	256.873	322.894	306.589
Usp34	706.527	877.174	509.679	959.847	1052.19	989.083	1038.08
Prr12	394.098	394.403	265.199	653.809	499.915	448.858	431.077
Pum1	635.271	742.296	538.686	1007.76	945.492	873.764	882.73
Setd1b	239.529	280.919	185.087	412.688	282.561	305.152	366.261
N4bp2	103.047	99.5309	98.0684	111.287	155.112	135.722	181.073
Zfp667	160.051	99.5309	70.4435	204.025	142.268	178.301	118.315
Exd2	303.659	229.758	222.38	437.418	392.226	368.134	275.725
Gtf3c1	978.943	977.635	692.004	1794.5	1221.14	1148.76	1001.05
Gigyf1	292.148	235.339	237.574	469.877	257.861	348.619	417.702
Lrba	366.144	331.15	234.812	414.233	416.925	478.131	512.354
Rfxap	254.876	197.201	197.518	370.955	211.427	304.265	385.809
Myo9a	455.488	471.609	244.48	698.633	508.807	544.661	544.248
Ift81	208.286	181.388	111.881	299.856	178.823	206.687	302.474
Bod1l	360.115	365.567	303.874	656.9	444.589	441.761	491.778
Bbs9	206.641	168.365	127.075	270.488	256.873	234.187	231.485
Trim33	420.408	479.051	368.792	649.172	526.59	545.548	789.108
Ptprb	111.268	189.76	140.887	251.94	223.282	216.445	183.131
Bbs7	154.022	170.226	127.075	230.301	178.823	207.574	277.782
Zfp316	310.236	250.223	205.806	511.609	287.501	329.99	398.155
Rnf32	42.7534	39.9984	29.0061	61.8259	32.6032	71.8527	56.5853
Tctn1	72.3519	67.9043	69.0622	119.015	84.9658	115.319	99.7959
Zdhhc17	655.552	516.258	379.842	1057.22	747.897	757.558	548.363
Abcb7	297.081	421.378	209.949	387.957	470.276	442.648	560.709
Nisch	3207.6	3272.43	2273.53	4488.56	4712.64	4533.82	3836.48
Ptch1	300.37	294.872	194.756	540.977	295.404	417.81	333.339
Akap9	476.317	566.489	343.93	907.295	602.665	644.9	634.784
Pcnt	217.056	301.383	215.474	547.159	276.633	308.7	346.713
Ap2b1	2316.36	2345.95	1940.65	4143.88	2995.54	3313.21	2860.13
L3mbtl3	89.3436	99.5309	84.2559	145.291	105.713	152.576	147.122
Syt11	6989.08	5458.39	3381.29	8709.72	9068.62	7804.45	6439.41
Sipa1l3	230.211	234.409	306.636	622.896	286.513	382.327	269.552
Ankzf1	68.515	62.3231	80.1122	119.015	90.8937	104.674	113.171
Htt	857.26	984.147	715.485	1678.57	1130.24	1268.51	1111.13
Scaper	265.838	202.783	140.887	400.323	336.899	270.556	229.428
Ankrd52	319.554	391.612	319.068	455.966	492.999	667.964	474.288
Trrap	826.017	818.572	698.91	1332.35	1227.06	1061.82	1140.97
Tram1l1	332.709	280.919	209.949	355.499	403.094	367.247	548.363
Gfm1	366.692	484.632	412.992	434.327	489.047	698.124	953.719
Gon4l	709.268	664.159	494.486	766.641	742.957	913.683	1389.94
Cnst	258.713	246.502	219.618	588.892	263.789	329.103	298.359
Focad	240.625	319.987	285.918	494.607	300.344	433.777	501.037
Ptprk	287.763	207.434	230.668	442.055	442.613	393.859	207.822
Ints1	649.523	758.109	551.117	1145.32	867.442	887.957	1124.5
Atp8a1	955.922	977.635	642.279	1939.79	1051.21	1398.02	917.71
Itsn1	684.602	595.325	397.799	1298.34	664.907	722.075	774.704
Sorbs2	399.032	643.695	250.005	794.463	578.953	770.864	524.7
Lemd3	173.206	151.622	140.887	360.136	195.619	241.283	164.612
0610010F05Rik	317.362	328.359	241.718	513.155	418.901	424.907	476.345
Atxn2	454.94	486.492	305.255	751.185	591.797	578.37	656.389
Ift172	194.583	211.154	211.33	404.96	204.511	322.894	343.627
Papolg	114.557	153.482	91.1622	180.841	136.34	209.349	217.082
Simc1	105.787	106.972	80.1122	143.745	118.557	172.979	171.814
Glg1	651.715	758.109	675.429	1347.8	1171.74	1023.68	788.079
Smarcal1	360.663	374.869	335.643	752.73	410.009	569.499	492.806
Pik3r4	303.111	267.896	234.812	581.163	401.118	382.327	310.705
St6galnac3	82.7662	94.8799	49.7248	168.476	108.677	107.336	88.4788
Sms	610.606	943.218	508.298	894.93	631.316	1454.8	1315.87
Arhgap21	881.377	778.573	564.929	1763.58	837.802	1123.03	912.566
Efnb1	137.03	126.507	133.981	159.202	164.004	303.378	202.678
Prpf8	1985.84	1799.93	1893.69	2915.09	2934.28	3262.64	2741.81
Prkag2	385.877	379.52	208.568	573.435	348.755	671.512	443.423
Slc36a1	423.149	378.589	316.305	690.904	514.735	596.111	538.075
Spef1	97.0173	106.972	59.3935	122.106	113.617	160.56	155.352
Ogt	826.017	679.043	627.085	1420.45	777.536	1226.82	1041.17
Huwe1	1909.1	2240.84	1538.71	3156.21	2560.83	3500.38	2789.14
Dennd4b	275.156	288.361	226.524	491.516	305.284	367.247	506.181
Cyp7b1	157.859	129.297	153.318	173.112	153.136	359.264	246.918
Map2k6	56.4564	62.3231	52.4873	95.8301	66.1943	55.8854	145.064
Nos3	33.4353	50.2305	60.7748	71.0998	72.1221	100.239	62.7582
Rap1gds1	2392.55	2010.15	1642.3	4176.34	3354.17	2864.35	2435.22
Megf8	844.105	700.437	610.51	1528.65	891.153	1223.27	935.2
Fasn	3364.91	2911.51	1903.36	4131.52	4110.96	3568.68	5612.23
2310067B10Rik	744.895	705.088	381.224	904.204	821.995	963.358	1211.95
Rangap1	1174.07	1750.63	1109.14	2032.53	1664.74	2385.33	2512.39
Ttl	457.132	368.357	270.724	865.562	432.733	581.918	457.826
Tsc1	405.061	357.195	277.63	862.471	429.769	519.823	407.414
Wdr35	201.16	210.224	132.6	415.779	213.403	273.218	260.292
Fbxo10	332.161	226.968	201.662	551.796	395.19	392.972	292.186
Rai1	376.559	359.986	319.068	720.272	457.432	573.935	515.441
Ubqln4	863.289	1066	802.503	1408.08	815.079	1474.31	2186.25
Kidins220	1885.53	1279.02	886.759	2980.01	2339.52	1704.06	1715.05
Mapt	2577.26	1559.01	948.915	3432.88	3010.36	2375.57	2155.38
AI504432	77.285	39.0682	81.4935	112.832	84.9658	129.512	99.7959
Pex26	107.432	98.6007	139.506	253.486	115.593	168.543	208.851
Rprd1a	856.712	652.997	408.849	1234.97	832.863	942.956	1151.25
Snapc4	190.198	199.992	146.412	299.856	204.511	299.83	360.088
Vwf	227.47	274.408	182.324	239.575	658.979	295.394	295.272
D930015E06Rik	225.826	277.198	303.874	239.575	321.092	372.57	825.116
Wdr19	109.624	99.5309	87.0184	216.391	122.509	122.416	184.159
Rnf167	445.074	276.268	341.168	919.66	390.25	608.53	401.241
Sptan1	4722.06	3588.69	2788.73	8995.67	5710.49	6270.7	3292.23
Wdfy3	933.449	851.129	620.179	1792.95	1376.25	1054.73	1037.05
Cmip	1176.81	1006.47	866.041	2248.92	1620.28	1815.83	988.699
Ankrd32	63.582	85.578	44.1998	112.832	81.0139	90.4812	138.891
Sec61a2	302.562	263.245	251.387	442.055	424.829	518.049	405.356
Asap1	721.874	656.718	661.616	1098.96	724.185	1062.71	1586.45
Bcorl1	129.356	115.344	84.2559	205.571	154.124	202.252	160.496
Phlpp2	261.453	204.643	172.656	536.34	274.657	323.781	269.552
Myh10	1182.3	1735.74	988.971	2405.03	1710.18	2151.15	2336.46
Trp53bp1	495.501	471.609	341.168	809.919	658.979	639.578	777.79
Ranbp6	191.842	172.086	132.6	395.686	263.789	193.381	244.86
Mfsd7c	14.2511	21.3945	16.5749	38.6412	21.7354	28.3863	26.7494
Apc	1334.67	1043.68	671.285	2303.01	1708.21	1476.97	1271.63
Akap1	409.446	433.471	335.643	574.981	526.59	507.404	1006.19
Lrrk2	157.859	179.528	162.987	375.592	203.523	369.021	162.554
4932438A13Rik	535.514	469.749	483.436	1256.61	623.412	810.782	631.698
Sugp2	470.835	359.055	270.724	907.295	456.444	625.385	477.374
Usp13	103.047	85.578	59.3935	136.017	108.677	160.56	152.266
Pfkp	815.603	1226.93	893.665	2057.26	913.877	2427.91	1208.87
Firre	298.177	193.481	236.193	336.951	264.777	516.275	520.585
Hspa4l	363.952	423.239	273.487	817.647	331.959	515.388	735.609
Hsph1	1202.58	1535.75	701.672	1353.99	1172.73	2085.5	3187.29
Klhl7	634.175	580.442	346.692	805.282	818.043	770.864	1146.11
Pars2	98.1135	81.8572	71.8247	163.839	113.617	125.077	168.727
Tab3	113.461	134.878	106.356	193.206	160.052	245.718	205.765
Pom121	397.935	578.581	337.024	693.996	606.616	638.691	1046.31
Ahdc1	223.633	208.364	214.093	613.622	263.789	410.714	181.073
Slc19a2	66.8707	91.1591	62.156	132.926	96.8215	106.448	164.612
Pfn2	4314.25	2695.71	1875.73	5065.09	5001.13	3946.58	6218.21
Atp2a2	3625.82	3282.66	3716.93	8913.75	4383.64	5722.49	5219.22
3110057O12Rik	60.2932	66.9741	46.9623	83.4649	116.581	76.2881	121.401
B3galt1	192.39	142.32	73.206	318.403	199.571	192.494	222.226
Dnajc28	75.0925	39.9984	40.0561	148.382	59.2785	63.8691	83.3347
Nol6	699.401	703.228	577.36	1490	872.382	1091.98	1081.29
Dopey1	240.625	193.481	157.462	480.696	316.152	272.331	292.186
Extl2	585.392	510.677	487.579	1054.13	774.572	829.411	1001.05
Ulk1	594.162	527.421	440.617	1221.06	685.654	823.201	882.73
Ubqln2	885.762	657.648	621.56	1621.38	946.48	1498.26	944.46
Zfp341	40.5609	46.5098	31.7686	102.013	54.3386	57.6596	61.7294
Armcx4	498.789	602.767	250.005	701.724	854.598	794.815	788.079
Slc8a1	487.279	475.33	392.274	1256.61	639.22	803.686	452.682
Entpd6	305.303	279.059	220.999	598.165	291.453	566.838	420.789
B4galnt4	390.262	333.01	266.58	658.446	399.142	643.126	608.035
Dync2h1	124.971	117.205	107.737	313.766	150.172	203.139	149.179
Trappc9	591.422	460.447	395.036	1146.87	708.378	770.864	752.07
Gaa	2183.71	1920.85	1983.47	5667.89	1904.82	3347.8	3295.32
Selenbp2	58.6489	76.276	31.7686	94.2845	67.1823	44.3535	184.159
3010001F23Rik	18.6361	17.6737	11.05	13.9108	16.7956	47.9018	32.9223
Ubr3	874.8	717.181	712.722	2111.35	1177.67	1154.97	1005.16
Sun1	451.103	580.442	504.154	1174.69	474.228	922.553	1060.72
Slc29a2	71.8038	63.2533	49.7248	132.926	82.9899	122.416	98.767
Slco1c1	355.182	339.521	226.524	831.558	219.33	667.964	469.143
Hk1	1676.7	1463.2	1316.33	3847.12	1858.38	3599.73	1289.12
Ralgapa1	426.438	415.797	323.211	1071.13	592.785	692.802	415.645
Srl	61.9376	73.4854	40.0561	111.287	67.1823	94.0295	145.064
Prps1	500.434	924.614	553.879	1035.58	493.987	1579.87	1609.08
Igsf8	1139.54	1195.3	921.29	2309.2	1423.67	1820.27	2215.06
Fat3	171.014	148.831	109.118	381.775	200.559	254.589	187.246
C77370	200.612	142.32	71.8247	255.032	238.102	308.7	191.361
Usp33	556.89	471.609	436.473	1146.87	717.27	816.992	845.693
Pja1	1022.79	992.518	761.066	2304.56	1244.85	1989.7	1147.14
Tcaf1	794.226	726.483	441.998	1779.04	1002.79	1166.5	812.77
Gpr55	2.7406	10.2321	8.28747	9.27388	8.89177	15.9673	17.49
Adcy3	232.951	191.62	158.843	406.505	320.104	338.861	352.886
Nkrf	161.695	182.318	89.7809	299.856	241.066	318.458	196.505
A230072C01Rik	52.6195	35.3474	27.6249	66.4628	47.4228	71.8527	95.6806
Crocc	78.9293	105.112	62.156	253.486	86.9418	138.383	122.43
Slc39a10	768.465	740.435	491.723	1197.88	1047.25	1171.82	1470.19
Mycbp2	983.328	874.384	812.172	2868.72	1144.07	1497.37	1024.71
Herc1	703.238	583.232	578.742	2024.8	911.901	993.519	644.043
Slc9a7	94.8248	99.5309	62.156	166.93	142.268	218.219	105.969
Prrc2b	2029.14	1940.39	1406.11	5024.9	2555.89	3354.01	2375.55
Pomgnt2	229.662	196.271	156.081	584.255	216.366	350.393	291.157
Epb4.1l3	594.711	698.577	378.461	1758.95	713.318	958.036	716.061
Ubc	6873.43	5840.7	6275	8664.9	7429.57	16685.8	14321.2
Ttc19	311.332	289.291	223.762	853.197	314.176	437.326	441.365
Lppr3	170.465	207.434	164.368	516.246	163.016	330.877	336.425
Atp1a1	3930.02	4080.77	4178.27	11329.6	4936.91	8014.68	6048.45
Pdzk1	77.285	94.8799	66.2998	74.1911	65.2063	117.093	339.512
Gabra2	303.111	181.388	121.55	667.72	167.956	418.697	262.35
Med12l	134.289	103.252	67.681	238.03	172.896	185.398	168.727
Fam171a2	400.128	265.106	240.337	777.461	428.781	545.548	519.556
Cxx1c	1132.96	752.528	562.167	2289.1	1081.83	1963.97	808.655
Usp27x	58.6489	61.3929	42.8186	156.11	48.4108	92.2553	112.142
Zmiz2	1241.49	1521.8	917.147	3904.3	1304.13	2081.07	1956.82
Agtpbp1	412.186	421.378	316.305	1187.06	430.757	766.429	508.239
Lpl	171.014	370.218	67.681	340.042	159.064	349.506	688.283
Grm5	656.1	381.38	186.468	1309.16	791.368	691.028	299.388
Mef2d	329.968	287.43	345.311	932.025	289.477	689.254	524.7
Ash1l	617.183	546.025	450.286	1568.83	736.041	882.635	899.192
Armcx1	185.265	164.645	135.362	522.429	230.198	300.717	177.986
Zfp704	722.423	472.539	335.643	737.274	927.708	742.478	1485.62
Ube2o	540.447	607.418	429.567	1502.37	600.689	979.326	941.373
Tspyl3	185.813	79.9968	114.643	378.684	188.703	192.494	210.909
Slc9a6	554.15	427.89	291.443	1304.53	628.352	819.653	501.037
Gatsl2	323.939	308.825	147.793	961.393	383.334	384.989	277.782
Flt1	143.608	218.596	139.506	370.955	393.214	339.748	189.303
Car15	9.86617	18.6039	6.90622	29.3673	10.8677	31.9345	19.5476
Glo1	1448.68	1291.11	1237.6	2751.25	3210.92	1343.91	3012.39
Prkca	581.556	468.818	395.036	1639.93	964.263	784.17	366.261
Stau2	398.483	271.617	244.48	983.032	411.985	575.709	406.385
Cttnbp2	334.901	281.849	125.693	697.087	462.372	393.859	384.78
Kifap3	1028.82	748.807	493.104	2278.28	1198.41	1561.24	890.961
Rapgef5	268.031	264.175	176.799	786.734	209.451	657.319	208.851
Lyst	200.064	222.317	165.749	757.367	233.162	314.023	242.802
Ssx2ip	356.278	289.291	251.387	933.571	301.332	568.612	564.824
Drp2	349.153	316.266	107.737	796.008	216.366	557.967	471.201
Ccdc57	30.1466	30.6964	17.9562	66.4628	28.6513	47.0147	66.8735
Igsf9	42.2053	25.1153	22.0999	51.0064	21.7354	90.4812	74.0753
Bcr	585.941	494.864	378.461	1825.41	607.604	952.714	497.951
Lmtk2	497.145	443.703	267.962	1502.37	733.077	612.079	386.838
Dagla	381.492	282.779	227.905	1074.22	451.504	629.82	244.86
Pi4ka	1391.13	1026.01	777.641	3380.33	1628.18	2416.38	1211.95
Kcnj16	299.274	166.505	147.793	296.764	666.883	387.65	309.676
Trim32	791.486	770.202	498.629	2408.12	863.49	1400.68	915.653
Zfp652os	19.7323	14.8831	9.66871	35.5499	12.8437	36.3699	36.0088
Arhgef15	57.0045	73.4854	58.0123	219.482	42.4829	171.205	82.3059
Pou3f4	40.0128	51.1607	23.4812	75.7367	29.6392	88.707	120.372
Dlg3	614.443	525.56	287.299	1874.87	514.735	1080.45	448.567
D830031N03Rik	48.2346	50.2305	51.1061	120.56	86.9418	106.448	96.7094
Cacna1c	226.374	162.784	175.418	661.537	271.693	353.941	266.465
Inpp4a	383.684	285.57	180.943	1143.78	341.839	572.16	282.926
Fyco1	201.708	266.966	124.312	910.386	267.741	236.848	218.111
Adgrf5	61.9376	189.76	114.643	406.505	182.775	260.799	162.554
Rragb	406.705	275.338	143.649	782.097	450.516	658.206	391.982
Trpc3	69.0632	41.8588	37.2936	162.293	54.3386	96.6907	96.7094
Prkab2	179.235	163.714	128.456	253.486	223.282	439.1	393.011
Adamts3	93.7286	110.693	42.8186	344.679	87.9297	143.705	112.142
2024-03-06	920.842	976.705	722.391	2641.51	1867.27	1456.57	1374.51
Gfod1	314.621	276.268	240.337	1105.14	334.923	535.791	352.886
Plxna2	385.329	430.68	305.255	1234.97	371.478	719.414	816.886
Camkk2	442.881	427.89	348.074	1621.38	411.985	733.607	659.476
Ahi1	853.971	479.051	432.33	2179.36	1144.07	1118.6	524.7
Trim37	1028.82	1055.77	592.554	3009.38	819.031	1706.72	1999
Slitrk3	346.412	188.83	64.9185	506.972	449.528	327.329	409.472
Crim1	175.947	140.459	106.356	581.163	122.509	287.411	204.736
Snhg7	33.4353	26.9757	33.1499	74.1911	36.5551	39.9182	114.199
Ambra1	430.823	424.169	441.998	854.743	534.494	1759.95	523.671
Dpp6	1542.41	832.525	453.048	3395.79	1649.92	1843.33	1144.05
Zfhx2	53.7158	52.0909	34.5311	170.021	68.1702	70.0786	90.5365
G530011O06Rik	139.223	106.972	69.0622	139.108	113.617	361.925	281.898
Kit	181.976	183.248	116.025	398.777	368.515	263.46	338.483
Gm15800	713.105	581.372	302.493	2157.72	747.897	967.794	690.34
Pde5a	33.9835	61.3929	38.6749	72.6454	73.1101	54.9984	183.131
Mrvi1	20.2805	19.5341	13.8124	54.0977	20.7475	52.3372	26.7494
Nipsnap1	304.207	349.753	259.674	930.48	342.827	662.642	696.513
Slc6a15	191.842	609.278	168.512	695.541	492.999	785.057	824.088
Atp8a2	49.3308	51.1607	34.5311	204.025	34.5791	113.545	38.0665
Gria3	839.72	666.02	208.568	1491.55	1167.79	1428.18	875.529
Usp11	406.157	414.867	339.786	1452.91	510.783	926.101	471.201
Syn3	194.583	104.182	58.0123	406.505	226.246	262.573	137.862
D430019H16Rik	1095.14	477.19	226.524	1942.88	1166.8	1405.12	696.513
Stab2	3.83684	4.65098	8.28747	20.0934	11.8557	10.6448	6.17294
Rwdd3	56.4564	28.8361	22.0999	106.65	33.5911	80.7234	91.5653
Fry	554.15	528.351	162.987	1442.09	941.54	797.476	444.452
Bzrap1	540.447	273.477	151.937	1278.25	387.286	832.072	315.849
Rgag4	107.98	71.625	99.4496	406.505	105.713	195.155	106.998
Fstl5	149.089	58.6023	58.0123	299.856	179.811	167.656	130.661
Prkaa2	120.586	159.063	46.9623	364.773	129.425	219.106	243.831
Abcc5	433.563	370.218	219.618	1349.35	389.262	638.691	624.496
Enpp5	908.783	625.091	419.898	2884.18	868.43	1193.11	787.05
Sertm1	200.064	102.321	46.9623	287.49	245.018	287.411	205.765
Hivep2	475.768	484.632	379.842	2003.16	460.396	966.02	506.181
Zfp712	18.6361	13.9529	12.4312	43.2781	34.5791	26.6121	27.7782
Fbxw7	287.763	199.992	241.718	944.39	149.184	678.609	372.434
Eln	133.741	104.182	59.3935	78.828	321.092	219.106	258.235
Ildr2	612.798	418.588	156.081	1469.91	528.566	848.039	658.447
Lrrtm1	297.081	116.274	48.3436	638.352	290.465	264.347	177.986
Pdzd2	365.596	337.661	154.699	1273.61	450.516	573.047	257.206
Homer1	280.089	226.037	160.224	823.83	290.465	561.516	311.733
Fhit	47.6865	35.3474	33.1499	44.8238	40.507	101.126	161.525
Bcl9	282.83	300.453	183.706	381.775	275.645	1209.96	431.077
Ccdc122	14.7992	27.9059	16.5749	30.9129	49.3987	24.838	73.0465
Hcn3	70.1594	48.3702	17.9562	60.2802	51.3747	148.141	151.237
Ephb6	331.613	159.994	207.187	800.645	283.549	661.755	359.059
Pcdhgc5	181.428	197.201	129.837	678.539	314.176	448.858	90.5365
Pdzd4	707.623	703.228	252.768	1780.59	609.58	1445.92	1187.26
Greb1l	15.8955	21.3945	29.0061	69.5541	30.6272	62.0949	38.0665
Herc3	485.086	370.218	339.786	1324.62	439.649	1276.49	575.112
Gm5124	66.8707	64.1835	16.5749	111.287	62.2424	140.157	133.747
Pja2	1470.06	1121.82	906.097	5420.58	1626.21	2264.69	1290.14
Ap3b2	562.92	281.849	171.274	1315.35	592.785	887.957	287.042
Amph	799.708	755.319	353.599	2190.18	876.334	1837.12	889.932
Mtcl1	207.738	157.203	82.8747	635.261	202.535	314.023	208.851
Gria2	1557.76	771.132	284.536	3289.14	1238.92	2000.34	1413.6
St6gal2	58.6489	60.4627	19.3374	74.1911	130.413	102.9	114.199
Arhgap6	42.2053	54.8815	59.3935	279.762	23.7114	119.755	53.4988
Gspt2	134.838	106.972	64.9185	306.038	176.847	284.75	168.727
Ly6h	684.602	520.909	180.943	1695.57	622.424	1326.17	588.487
Sema6c	130.453	62.3231	38.6749	239.575	131.401	99.3519	238.687
Abcg4	191.842	119.995	58.0123	502.335	194.631	315.797	122.43
Ogdhl	511.396	380.45	222.38	1707.94	466.324	797.476	455.769
Hspa1l	17.5398	19.5341	8.28747	68.0085	15.8076	23.0638	32.9223
Acvr1b	331.065	219.526	191.993	1140.69	359.623	540.226	255.148
Zfr2	111.817	72.5552	38.6749	343.134	114.605	164.995	66.8735
Pcdhac2	94.2767	52.0909	52.4873	247.304	144.244	149.028	76.1329
Ackr2	9.31805	11.1623	23.4812	54.0977	29.6392	36.3699	16.4612
Zfp92	13.703	10.2321	5.52498	41.7325	14.8196	18.6285	16.4612
Cntn4	164.436	87.4384	56.631	358.59	215.378	294.507	94.6517
Gabra3	587.037	269.757	110.5	1241.15	499.915	898.602	380.665
Efr3b	645.138	513.468	230.668	2021.71	738.017	1072.47	508.239
Slco1a4	119.49	111.623	58.0123	474.514	118.557	183.624	127.574
Adgrb1	1859.22	964.612	379.842	4106.78	1898.89	2303.72	1711.96
Cux2	204.997	136.739	56.631	460.603	282.561	309.588	194.448
Slc2a3	569.497	664.159	287.299	1550.28	681.702	1535.52	994.872
Ids	1011.28	800.898	600.842	3395.79	972.167	2256.71	964.007
Arhgdig	156.762	173.947	103.593	460.603	147.208	347.732	419.76
Fam126b	139.771	133.948	87.0184	457.512	127.449	334.426	223.255
Gucy1a2	112.913	63.2533	17.9562	255.032	91.8816	129.512	138.891
Enc1	2001.74	2815.7	1238.98	5471.59	3543.87	4924.13	5259.34
Cobl	240.625	147.901	71.8247	530.157	274.657	495.872	163.583
Htr5a	84.4105	75.3458	26.2437	267.397	79.038	190.72	54.5276
Sort1	1125.29	1469.71	692.004	5287.66	962.287	2568.07	1639.94
Wdr47	376.011	296.732	171.274	1120.59	338.875	780.622	457.826
Kantr	33.9835	49.3003	23.4812	157.656	35.5671	94.0295	54.5276
Fbxl2	72.9	93.0195	44.1998	332.314	44.4589	219.106	78.1906
Hs6st2	100.854	145.11	62.156	412.688	60.2665	337.974	179.015
Zfp366	5.4812	11.1623	5.52498	15.4565	15.8076	25.725	14.4035
4930429B21Rik	27.406	15.8133	15.1937	61.8259	19.7595	66.5303	40.1241
Actr3b	371.626	241.851	168.512	1364.81	243.042	603.208	312.762
Cit	140.319	117.205	92.5434	593.529	168.944	235.961	131.689
Nipal2	22.4729	13.9529	16.5749	77.2824	20.7475	61.2079	12.3459
Plcxd2	152.377	85.578	104.975	579.618	125.473	202.252	207.822
Pnma3	90.988	27.9059	22.0999	194.752	81.0139	115.319	67.9023
Rundc3b	158.407	123.716	48.3436	341.588	269.717	234.187	231.485
T2	4.38496	3.72078	1.38124	6.18259	4.93987	10.6448	9.25941
Crtc1	627.598	343.242	272.105	1961.43	640.208	955.375	513.383
Ppip5k1	217.604	202.783	151.937	949.027	173.884	505.63	247.946
Tmem116	4.93308	6.51137	6.90622	26.276	9.87975	10.6448	13.3747
Card10	73.9962	112.554	59.3935	213.299	41.4949	362.812	189.303
Zfp612	157.859	114.414	73.206	465.24	127.449	274.992	266.465
Madd	494.405	339.521	327.355	1848.59	446.565	1040.53	493.835
Tmem8b	314.073	220.456	122.931	1057.22	322.08	518.936	277.782
Lrp11	617.732	441.843	274.868	2044.89	637.244	1131.01	609.063
Srrm3	121.683	44.6494	26.2437	309.129	101.761	160.56	66.8735
L1cam	117.298	226.968	153.318	891.838	106.701	589.902	62.7582
Lrrc55	41.109	22.3247	17.9562	111.287	38.531	94.9165	25.7206
Tmem178	157.311	196.271	87.0184	622.896	283.549	306.926	253.091
Rhbdl3	130.453	81.8572	45.5811	360.136	161.04	238.622	99.7959
Elavl2	103.595	118.135	45.5811	420.416	61.2544	237.735	172.842
Cacna1g	203.353	110.693	67.681	499.244	135.353	443.535	196.505
Fam65b	135.934	128.367	99.4496	676.993	138.316	282.088	118.315
Mmp17	401.224	440.913	371.555	1353.99	477.192	1644.63	599.804
Negr1	581.008	358.125	214.093	1748.13	668.859	919.005	538.075
Mapk10	818.892	606.487	240.337	2831.63	578.953	1327.94	859.068
Cgn	14.7992	16.7435	9.66871	40.1868	15.8076	22.1768	60.7006
Sipa1l1	772.85	544.164	585.648	3762.11	791.368	1270.28	605.977
Kif21a	331.613	274.408	150.556	1460.64	310.224	629.82	156.381
Sorcs3	188.005	109.763	84.2559	454.42	309.236	443.535	88.4788
Peg13	822.729	743.226	544.211	3879.57	883.249	1585.19	809.684
Zpbp	3.83684	4.65098	4.14373	18.5478	8.89177	6.20949	9.25941
Car7	47.1383	26.0455	15.1937	142.2	20.7475	70.9656	66.8735
Atp2b1	1089.12	945.078	908.859	5545.78	1026.51	2142.27	1307.63
Cfap74	36.1759	12.0925	12.4312	85.0106	14.8196	81.6105	25.7206
Zfp575	33.4353	21.3945	30.3874	78.828	40.507	33.7087	137.862
Prrg3	119.49	168.365	46.9623	295.219	75.0861	377.005	397.126
Zdhhc22	47.1383	17.6737	13.8124	71.0998	59.2785	124.19	15.4324
Map1a	2735.67	2057.59	1103.61	11057.6	3617.96	4025.53	1549.41
Lpcat4	142.511	121.856	161.606	754.276	129.425	402.73	176.958
Kcnma1	167.177	79.0666	67.681	544.068	135.353	321.119	79.2194
Wbscr17	238.98	99.5309	87.0184	703.269	190.679	312.249	259.263
Smim10l2a	89.3436	58.6023	31.7686	245.758	51.3747	250.154	72.0176
Tro	745.992	695.786	283.155	2323.11	902.021	1473.42	1248.99
Map7d2	381.492	318.127	133.981	1491.55	336.899	702.56	347.742
Kif1a	3974.42	3062.2	1122.95	14113.3	4946.79	6334.57	2902.31
Dgke	104.143	102.321	71.8247	465.24	133.377	246.606	123.459
Dclk1	1572.56	1521.8	838.416	5867.28	1561.99	3762.07	2499.01
Ccdc92	236.24	185.109	99.4496	1020.13	206.487	400.069	187.246
Asic2	260.357	163.714	58.0123	717.18	447.553	389.424	126.545
Pde4a	260.357	121.856	157.462	939.754	276.633	533.129	132.718
Camk1d	337.094	413.937	196.137	1885.69	380.37	698.124	352.886
Pi16	3.28872	2.79059	2.76249	10.8195	3.9519	7.98363	8.23059
Grasp	118.942	96.7403	89.7809	367.864	133.377	432.89	139.92
Mast1	204.449	119.995	58.0123	687.813	228.222	278.54	151.237
Dmxl2	375.462	324.638	222.38	1508.55	418.901	882.635	441.365
Bdnf	82.7662	57.6721	70.4435	115.924	38.531	498.534	90.5365
Zscan18	63.0338	26.0455	13.8124	157.656	44.4589	102.013	59.6718
Whrn	63.0338	81.8572	67.681	426.599	29.6392	125.964	172.842
Kcna4	55.9083	40.9286	9.66871	200.934	23.7114	125.077	29.8359
Dancr	24.6654	20.4643	17.9562	32.4586	40.507	47.0147	104.94
Proz	16.9917	6.51137	11.05	58.7346	12.8437	23.9509	27.7782
Arhgef17	610.606	556.257	479.292	3366.42	663.919	1187.79	666.678
Map3k9	81.1218	80.927	71.8247	514.701	24.6994	212.01	85.3923
Cbln1	31.2429	46.5098	22.0999	157.656	50.3867	81.6105	67.9023
Nsg2	2415.02	1229.72	498.629	6953.87	2449.19	4000.69	1441.38
Magee1	591.97	407.426	251.387	1788.31	845.706	1246.33	620.38
Tiam1	274.06	207.434	160.224	1119.05	339.863	630.707	235.601
Mllt11	740.511	442.773	412.992	2473.04	526.59	1766.16	1018.54
Sorl1	321.198	245.572	183.706	1285.98	257.861	832.072	344.656
Disp2	899.465	423.239	346.692	3014.01	989.951	1589.63	467.086
Clstn1	3577.03	2385.95	1745.89	15045.3	3471.74	6795.85	2734.61
Kcna2	599.095	379.52	143.649	2213.37	729.125	680.383	463.999
Filip1	26.3098	33.487	44.1998	148.382	75.0861	95.8036	61.7294
Mturn	314.621	187.899	111.881	1173.15	197.595	594.337	286.013
Fam189a1	183.072	74.4156	59.3935	672.357	102.749	285.637	100.825
Rgs9	320.65	199.062	121.55	1166.96	513.747	536.678	136.834
Rab9b	81.6699	46.5098	12.4312	207.117	113.617	125.077	70.9888
Ak5	415.475	219.526	227.905	1143.78	333.935	1137.22	556.593
Slc25a22	395.743	426.029	360.505	1701.76	281.573	1722.69	639.928
Jag2	36.7241	51.1607	51.1061	270.488	36.5551	129.512	75.1041
Rasl11b	121.135	119.065	102.212	584.255	88.9177	392.972	194.448
Glt1d1	25.7617	37.2078	16.5749	80.3737	33.5911	94.9165	84.3635
Iqsec2	418.216	320.917	248.624	2074.26	332.947	885.296	351.858
Sh3rf3	71.8038	36.2776	20.7187	230.301	53.3506	136.609	57.6141
Mtfp1	115.653	119.065	51.1061	463.694	50.3867	382.327	164.612
Slc4a11	12.0586	6.51137	19.3374	94.2845	13.8316	19.5155	13.3747
Scg5	1766.04	986.937	530.398	6466.99	1560.01	2444.77	1753.11
Ptch2	2.19248	2.79059	1.38124	7.72824	5.92785	7.98363	2.05765
Syn2	1489.79	867.872	361.886	3675.55	1174.7	3821.5	1459.9
Camta2	480.153	338.591	382.605	2562.68	428.781	1033.44	454.74
Fgf12	415.475	246.502	89.7809	1462.18	358.635	655.545	329.223
Prepl	644.589	538.583	454.43	3432.88	633.292	1387.38	659.476
Mast3	556.89	418.588	335.643	2946	457.432	1043.19	449.596
Lingo3	181.976	106.042	67.681	581.163	313.188	224.429	210.909
Rgs7bp	385.877	239.99	106.356	1466.82	356.659	602.321	314.82
Cap2	519.07	255.804	172.656	1732.67	322.08	1057.39	436.221
Tubg2	165.532	84.6478	99.4496	772.824	148.196	278.54	114.199
Cx3cl1	1157.08	796.247	1163.01	5910.55	1141.11	3824.16	844.664
Radil	20.8286	20.4643	17.9562	109.741	10.8677	85.1588	17.49
Lonrf2	341.479	192.55	109.118	1086.59	374.442	563.29	401.241
Prkcb	2063.67	1212.97	633.991	8802.46	2354.34	2725.97	871.413
Pak6	169.369	106.042	69.0622	596.62	103.737	447.083	162.554
Scn9a	5.4812	6.51137	5.52498	44.8238	6.91582	9.75777	5.14412
Fam57b	169.369	101.391	37.2936	570.344	144.244	304.265	155.352
Phactr1	1483.76	855.78	488.961	6347.97	1400.95	2186.63	853.923
Ppfia2	177.043	105.112	38.6749	579.618	116.581	400.069	129.632
Tmtc1	165.532	121.856	91.1622	819.193	101.761	366.36	161.525
Plxna4	167.177	115.344	87.0184	689.359	142.268	460.39	123.459
Eef1a2	2024.21	1723.65	633.991	7705.05	1905.8	5801.44	1376.57
Paqr9	40.5609	38.138	19.3374	171.567	39.519	94.9165	69.96
1110032F04Rik	28.5023	48.3702	20.7187	106.65	24.6994	85.1588	159.468
Syna	14.7992	5.58117	1.38124	40.1868	11.8557	19.5155	12.3459
Atp2b4	413.831	275.338	251.387	1473	438.661	1432.62	284.984
Matk	321.747	119.065	125.693	1171.6	195.619	638.691	184.159
Nr4a2	44.9459	39.0682	37.2936	242.667	14.8196	131.286	81.277
Gm1976	43.8496	26.9757	42.8186	233.393	41.4949	109.11	56.5853
Ank1	165.532	85.578	62.156	639.898	133.377	295.394	146.093
Adra1d	43.3015	38.138	40.0561	253.486	27.6633	128.625	61.7294
Pnma2	73.4481	66.0439	24.8624	387.957	46.4348	167.656	36.0088
Syne1	779.975	410.216	399.18	3966.13	610.568	1035.21	569.968
Lipg	26.3098	19.5341	12.4312	43.2781	50.3867	92.2553	41.1529
Adcy5	744.347	441.843	198.899	3233.49	788.404	1086.66	289.099
Gprasp2	375.462	359.055	211.33	1952.15	450.516	770.864	522.642
Celsr2	508.108	451.145	164.368	2078.9	412.973	1146.98	755.156
Gabrb3	640.205	222.317	220.999	2167	735.053	979.326	360.088
Lrfn2	58.1008	81.8572	26.2437	236.484	204.511	144.592	65.8447
Pde10a	434.111	339.521	232.049	2384.93	581.917	758.445	220.168
Akap6	423.697	274.408	175.418	1791.41	411.985	816.105	412.558
Pcdhac1	7.67368	4.65098	1.38124	18.5478	22.7234	8.8707	4.11529
Pcsk1n	1795.09	1149.72	769.353	9267.7	1569.89	2727.74	1145.08
Cds1	108.528	118.135	85.6372	777.461	45.4468	318.458	95.6806
Rnf165	132.097	90.2289	42.8186	387.957	175.859	293.62	196.505
Pdp1	195.679	185.109	160.224	1245.79	117.569	534.903	254.119
6430584L05Rik	10.4143	3.72078	4.14373	27.8216	2.96392	33.7087	8.23059
Plcb4	87.1511	66.0439	63.5373	536.34	78.05	122.416	125.516
Ppm1e	510.3	291.151	106.356	1641.48	472.252	1032.55	466.057
Abcb9	107.98	82.7874	56.631	520.883	50.3867	291.846	121.401
Ptpru	108.528	71.625	26.2437	346.225	61.2544	289.185	126.545
Pnma5	2.7406	0.930195	1.38124	7.72824	1.97595	5.32242	5.14412
Sgip1	279.541	169.296	118.787	1267.43	283.549	541.113	174.9
Nbea	627.598	440.913	294.205	2537.95	797.296	1255.2	853.923
Ptk2b	970.721	624.161	1208.59	6834.85	520.663	2753.47	1097.75
Ube2ql1	357.923	156.273	276.249	1629.11	221.306	1022.79	298.359
Mttp	100.306	98.6007	111.881	262.76	572.037	144.592	268.523
Syngr3	368.885	223.247	120.168	1332.35	323.068	997.067	216.053
Dmkn	6.02932	11.1623	6.90622	41.7325	4.93987	38.144	12.3459
Mir124a-1hg	65.2263	36.2776	11.05	151.473	25.6873	109.997	166.669
Ttll11	95.3729	48.3702	49.7248	421.962	66.1943	206.687	85.3923
Cacna2d1	124.971	122.786	180.943	890.293	43.4709	568.612	228.399
Arhgap26	174.85	105.112	84.2559	983.032	92.8696	314.023	81.277
Vamp2	2142.6	1322.74	761.066	9371.26	1513.58	4785.74	1403.32
Fgf14	76.7368	51.1607	8.28747	304.493	59.2785	119.755	66.8735
Kcnj3	195.131	119.995	11.05	720.272	147.208	267.008	188.275
Mmp24	112.913	58.6023	45.5811	469.877	128.437	228.864	54.5276
Lynx1	909.332	683.694	349.455	4214.98	337.887	2458.96	883.759
Baiap2	511.396	296.732	520.729	2865.63	512.759	1545.28	483.547
Pcdhb11	43.8496	34.4172	11.05	51.0064	103.737	23.0638	186.217
Dusp8	335.45	228.828	140.887	1644.57	281.573	771.751	179.015
Prickle2	475.22	274.408	139.506	2040.25	479.168	840.056	274.696
Rims2	254.328	173.947	91.1622	1197.88	276.633	416.036	234.572
Nap1l3	117.298	55.8117	20.7187	369.41	94.8456	203.139	127.574
Ptgs2	36.7241	57.6721	37.2936	86.5562	29.6392	320.232	103.911
Snap91	678.025	498.585	209.949	2344.75	746.909	1814.95	793.223
Peg3	323.391	224.177	52.4873	1380.26	460.396	442.648	184.159
Zic3	16.4436	15.8133	12.4312	60.2802	13.8316	90.4812	19.5476
Gpr27	28.5023	11.1623	11.05	95.8301	19.7595	70.9656	22.6341
Syngap1	300.918	176.737	110.5	1329.26	255.885	638.691	202.678
Celf6	49.8789	22.3247	12.4312	194.752	31.6152	91.3683	31.8935
2010204K13Rik	29.5985	28.8361	31.7686	179.295	11.8557	71.8527	110.084
9330102E08Rik	53.1677	36.2776	12.4312	207.117	21.7354	85.1588	109.055
Adarb2	40.5609	38.138	8.28747	185.478	88.9177	70.0786	18.5188
Inadl	75.6406	96.7403	84.2559	256.577	69.1582	188.946	556.593
Ndn	570.045	719.041	308.018	3751.29	829.899	1782.12	305.561
Mroh7	6.02932	5.58117	1.38124	27.8216	3.9519	13.3061	9.25941
Pnmal2	1242.04	421.378	208.568	4562.75	1229.04	1639.31	404.328
Gucy1a3	269.127	185.109	74.5872	910.386	464.348	440.874	399.183
Olfm1	1721.1	831.595	697.529	6448.44	995.878	4866.47	1326.15
Zcchc18	858.356	443.703	280.393	3262.86	803.223	1992.36	589.516
Rab40b	89.8917	42.789	33.1499	408.051	76.074	157.011	56.5853
Epha5	147.992	54.8815	29.0061	485.333	123.497	268.782	98.767
Slc9a5	83.3143	61.3929	53.8686	431.236	137.328	173.866	97.7382
Synj1	657.196	407.426	370.174	3250.5	608.592	1594.95	638.899
Kcnab2	732.837	539.513	708.579	5131.55	430.757	2051.79	801.453
Lin7a	110.72	80.927	22.0999	485.333	83.9778	216.445	123.459
Sbk3	1.09624	3.72078	1.38124	9.27388	6.91582	7.09656	3.08647
Klhl29	114.557	68.8344	55.2498	624.441	99.7854	201.365	90.5365
Rap1gap2	506.463	327.429	279.011	2092.81	296.392	1715.59	652.274
Atl1	287.763	135.809	107.737	1035.58	316.152	679.496	242.802
Palm2	67.9669	49.3003	33.1499	397.231	107.689	70.0786	68.9312
Meg3	553.053	498.585	238.955	3250.5	289.477	1681	316.878
Cend1	590.874	415.797	212.712	2936.73	507.819	1286.25	515.441
Ptpn5	786.005	312.546	167.131	3320.05	623.412	1195.77	314.82
6430548M08Rik	814.507	407.426	323.211	3123.75	460.396	2401.3	684.168
Rgs8	134.289	212.085	171.274	1163.87	139.304	711.43	220.168
Add2	809.574	575.791	227.905	3571.99	771.608	1589.63	1035
Dcaf12l1	89.8917	106.972	17.9562	369.41	93.8576	322.894	141.978
Arfgef3	48.7827	75.3458	49.7248	366.318	48.4108	157.899	179.015
Ncs1	604.029	459.516	252.768	3553.44	224.27	1417.54	496.922
Mical2	309.14	199.992	319.068	2078.9	100.773	1059.16	351.858
Mef2c	402.868	305.104	305.255	2400.39	239.09	1168.27	595.689
Grb7	8.2218	4.65098	5.52498	44.8238	7.9038	22.1768	5.14412
Cdkl5	61.3895	76.276	34.5311	370.955	82.0019	212.01	84.3635
Zfp831	22.4729	13.9529	23.4812	145.291	12.8437	82.4975	20.5765
Sp6	8.76992	4.65098	2.76249	32.4586	4.93987	17.7414	15.4324
Qrfpr	4.93308	4.65098	1.38124	20.0934	5.92785	11.5319	10.2882
Xkr4	23.0211	16.7435	4.14373	114.378	22.7234	45.2406	9.25941
Ankrd34a	119.49	99.5309	44.1998	581.163	94.8456	322.007	151.237
Gprin1	334.901	156.273	104.975	1230.34	278.609	854.249	250.004
Nrxn3	318.458	147.901	88.3997	1310.71	366.539	606.756	150.208
Kcns1	32.3391	34.4172	11.05	200.934	26.6753	76.2881	38.0665
Lrrc24	70.1594	57.6721	19.3374	329.223	47.4228	193.381	78.1906
Dnajc27	304.207	170.226	161.606	1687.85	229.21	620.062	267.494
Nos1	89.3436	45.5796	45.5811	377.138	35.5671	267.008	117.286
Gpc3	35.0797	57.6721	11.05	92.7388	38.531	204.913	122.43
Kcnc3	211.026	129.297	60.7748	1173.15	172.896	329.99	96.7094
Gprasp1	1222.86	885.546	364.649	5944.56	1223.11	2590.25	1172.86
Gabra4	270.771	137.669	31.7686	1174.69	150.172	377.892	247.946
Tmem25	63.0338	64.1835	30.3874	361.681	48.4108	183.624	104.94
Trpc6	9.31805	12.0925	12.4312	64.9172	13.8316	54.1113	17.49
Gucy1b3	426.438	289.291	139.506	1927.42	401.118	919.005	553.507
Cygb	141.963	34.4172	70.4435	676.993	135.353	235.074	51.4412
Nat8l	965.24	556.257	288.68	4568.93	847.682	1572.78	1090.55
Fras1	18.6361	42.789	9.66871	149.928	23.7114	76.2881	67.9023
Rab11fip4	191.294	184.179	102.212	1244.25	118.557	439.1	336.425
Frrs1l	247.202	154.412	45.5811	950.573	367.527	462.164	226.341
A930017M01Rik	31.791	19.5341	11.05	180.841	24.6994	58.5466	16.4612
Lor	25.2135	8.37176	6.90622	97.3758	42.4829	35.4828	7.20176
Syndig1	104.691	59.5325	35.9124	537.885	62.2424	201.365	101.854
Gm16894	6.57744	0	4.14373	18.5478	3.9519	17.7414	8.23059
Adarb1	388.617	316.266	154.699	1867.14	320.104	1098.19	610.092
Dock3	625.405	301.383	142.268	2544.14	691.582	1214.4	401.241
Arhgap44	393.002	253.013	106.356	1987.7	288.489	877.313	263.379
Dapk1	234.047	271.617	194.756	1803.77	151.16	646.674	581.285
Myrip	171.014	93.9497	29.0061	710.998	63.2304	404.504	157.41
Gabbr1	1424.56	829.734	464.098	7153.26	1163.83	3114.5	955.777
Pclo	229.662	146.041	80.1122	1100.5	251.934	504.743	220.168
Fbll1	109.624	48.3702	22.0999	415.779	84.9658	192.494	128.603
Cacna2d3	242.269	117.205	66.2998	1278.25	142.268	415.149	111.113
Shank3	462.614	266.966	165.749	2626.05	326.032	872.877	276.753
Arhgap32	600.74	415.797	171.274	3006.28	596.737	1253.43	586.429
Shank2	139.771	102.321	42.8186	782.097	100.773	312.249	111.113
Kcnq3	47.6865	41.8588	12.4312	265.851	62.2424	98.4648	42.1818
Syt3	145.252	53.9513	30.3874	731.091	52.3627	229.751	42.1818
Cyb561	110.172	109.763	60.7748	683.176	37.543	423.133	151.237
Inpp5j	108.528	81.8572	31.7686	514.701	98.7975	328.216	84.3635
Grm7	55.9083	47.44	45.5811	335.405	50.3867	251.928	50.4123
Cacnb2	88.7955	51.1607	35.9124	476.059	49.3987	196.043	91.5653
Snca	471.932	280.919	114.643	1366.35	227.234	1999.46	419.76
Chd3os	207.738	143.25	74.5872	1166.96	130.413	457.728	213.995
Mkl2	332.709	180.458	147.793	1677.03	325.044	767.316	289.099
Prtn3	2.19248	3.72078	5.52498	18.5478	7.9038	14.1931	12.3459
Camsap3	73.9962	62.3231	17.9562	312.221	84.9658	238.622	79.2194
Sgpp2	21.9248	10.2321	15.1937	165.384	7.9038	31.0475	15.4324
Cep170b	368.337	292.081	245.862	2429.76	247.982	1252.54	281.898
Epor	20.2805	16.7435	5.52498	105.104	26.6753	50.563	15.4324
Ache	246.106	95.8101	41.4373	983.032	237.114	471.921	95.6806
Pcdhga12	18.088	27.9059	48.3436	102.013	6.91582	123.303	207.822
Nap1l2	186.909	94.8799	56.631	850.106	177.835	382.327	174.9
4833417C18Rik	4.38496	3.72078	0	15.4565	1.97595	6.20949	14.4035
Gdap1	216.508	94.8799	62.156	902.658	220.318	400.956	230.456
Gng7	896.725	487.422	263.818	5230.47	762.716	1432.62	334.368
Agap2	2234.69	904.15	368.792	9389.81	1978.91	4339.55	825.116
Wdr17	78.9293	41.8588	24.8624	363.227	86.9418	165.882	70.9888
Pcdhga1	19.1842	9.30195	6.90622	98.9214	19.7595	34.5957	14.4035
Thy1	1173.53	612.999	698.91	5986.29	479.168	4039.72	1277.8
Slit1	97.0173	107.903	49.7248	731.091	117.569	271.444	87.45
Pnmal1	184.717	93.9497	75.9685	851.652	159.064	544.661	126.545
Apol8	7.67368	4.65098	5.52498	55.6433	3.9519	16.8543	8.23059
Pde2a	1026.08	732.994	392.274	5194.92	948.456	3139.34	924.912
Hapln4	238.98	198.132	157.462	1551.83	214.39	778.848	277.782
Cep126	14.7992	14.8831	20.7187	115.924	5.92785	55.8854	61.7294
Stx1b	327.776	159.994	98.0684	1384.9	346.779	843.604	209.88
C130074G19Rik	95.3729	87.4384	110.5	1010.85	52.3627	230.638	101.854
Rgs14	103.595	45.5796	182.324	996.942	43.4709	424.907	114.199
Stxbp1	1551.73	959.031	654.71	8009.54	1123.33	4597.69	1403.32
Rgs4	635.271	457.656	142.268	2369.48	348.755	2078.41	1117.3
Igsf1	21.3767	27.9059	9.66871	194.752	16.7956	45.2406	25.7206
Syt13	441.237	181.388	157.462	1987.7	83.9778	1194	474.288
Ism1	15.8955	10.2321	23.4812	134.471	16.7956	62.982	23.6629
Dpp10	342.575	84.6478	33.1499	1234.97	254.897	515.388	205.765
Mkrn2os	2.19248	3.72078	0	12.3652	3.9519	7.98363	4.11529
Sgsm1	271.868	182.318	31.7686	1105.14	190.679	793.928	246.918
Gabrg3	2.7406	5.58117	5.52498	35.5499	14.8196	14.1931	2.05765
Ppp1r9a	691.728	421.378	168.512	3653.91	707.39	1180.69	625.525
Ccdc150	1.64436	2.79059	1.38124	4.63694	3.9519	0.88707	18.5188
Erc2	328.324	203.713	80.1122	1384.9	315.164	909.247	337.454
Pitpnm2	496.597	346.033	207.187	2768.25	388.274	1202.87	697.542
Epha4	274.06	117.205	59.3935	1493.1	181.787	356.602	140.949
Slc35g2	26.8579	23.2549	11.05	191.66	8.89177	64.7561	29.8359
Nell2	1436.62	807.409	211.33	5372.67	1857.39	3605.05	1019.56
Bcl11b	101.402	78.1364	59.3935	762.004	92.8696	252.815	46.2971
Gabrb2	345.316	149.761	87.0184	1630.66	305.284	486.115	398.155
Cdhr1	20.8286	7.44156	16.5749	54.0977	66.1943	87.82	9.25941
Rnf150	102.498	76.276	103.593	901.112	118.557	263.46	86.4212
Extl1	118.942	92.0893	70.4435	856.289	65.2063	373.457	72.0176
AW551984	75.0925	8.37176	15.1937	208.662	178.823	47.9018	44.2394
Unc5d	61.9376	49.3003	22.0999	378.684	6.91582	200.478	63.787
Fam205a2	158.407	78.1364	85.6372	791.371	328.008	255.476	198.563
Amigo1	163.888	137.669	71.8247	1018.58	87.9297	515.388	202.678
Ppp2r2c	1285.34	932.056	327.355	6085.21	898.069	3626.34	1853.94
Clstn2	73.4481	39.9984	51.1061	494.607	32.6032	220.881	59.6718
Dgkb	207.738	110.693	33.1499	808.373	189.691	520.71	208.851
Rtn4rl2	54.2639	43.7192	23.4812	143.745	85.9538	270.556	96.7094
Myh7b	26.8579	15.8133	9.66871	165.384	15.8076	45.2406	30.8647
Htr2a	16.4436	10.2321	19.3374	111.287	28.6513	77.1751	9.25941
Prkar1b	1578.04	913.452	687.86	7533.48	1026.51	5548.63	1572.04
Lrrc7	75.6406	49.3003	41.4373	353.953	67.1823	227.977	172.842
Atg9b	14.7992	9.30195	8.28747	72.6454	2.96392	44.3535	40.1241
Lrrc3b	32.8872	11.1623	11.05	159.202	13.8316	66.5303	32.9223
Smpd3	242.817	158.133	63.5373	1417.36	213.403	428.455	246.918
Fcna	2.19248	5.58117	1.38124	1.54565	22.7234	1.77414	19.5476
Zfp804a	58.1008	15.8133	20.7187	259.669	32.6032	96.6907	82.3059
Neurl1a	407.801	171.156	180.943	2241.19	262.801	1103.52	187.246
Kazald1	12.0586	13.0227	8.28747	91.1932	36.5551	26.6121	12.3459
Tuba4a	409.994	314.406	354.98	2214.91	181.787	2435.9	569.968
Celsr3	97.0173	36.2776	20.7187	485.333	54.3386	160.56	70.9888
Tunar	59.7451	15.8133	6.90622	159.202	55.3266	174.753	23.6629
Prkce	527.84	368.357	216.855	3063.47	367.527	1752.85	390.953
Sbsn	23.5692	16.7435	17.9562	163.839	22.7234	65.6432	40.1241
Far2	10.9624	9.30195	15.1937	92.7388	5.92785	63.8691	15.4324
Thpo	2.19248	1.86039	1.38124	12.3652	1.97595	8.8707	4.11529
Usp43	3.28872	6.51137	2.76249	38.6412	0.987975	19.5155	4.11529
Scn3b	341.479	172.086	66.2998	1661.57	431.745	688.367	146.093
Gfra4	94.2767	53.0211	29.0061	425.053	39.519	251.928	173.871
Reps2	316.814	127.437	62.156	1321.53	307.26	765.542	164.612
Vipr1	40.0128	26.0455	4.14373	142.2	25.6873	134.835	52.47
Chrnb2	121.135	67.9043	40.0561	788.28	61.2544	237.735	73.0465
Crhbp	47.1383	40.9286	6.90622	123.652	6.91582	269.669	81.277
Foxp2	28.5023	27.9059	6.90622	199.388	31.6152	52.3372	38.0665
Kcnb1	344.768	230.688	120.168	2097.44	307.26	769.977	359.059
Fam205a1	25.2135	15.8133	16.5749	140.654	58.2905	49.6759	44.2394
Gm12522	4.38496	3.72078	1.38124	15.4565	6.91582	5.32242	20.5765
Crtac1	162.244	87.4384	93.9247	632.17	128.437	744.252	248.975
Zcchc12	189.65	66.9741	178.181	1426.63	162.028	585.466	45.2682
B230209E15Rik	26.3098	19.5341	12.4312	165.384	36.5551	78.9493	17.49
Map9	185.813	154.412	62.156	1030.95	144.244	499.421	386.838
Oprl1	177.591	40.9286	29.0061	632.17	176.847	288.298	171.814
Dmtn	389.714	282.779	174.037	2525.59	141.28	1310.2	366.261
D430041D05Rik	263.098	154.412	30.3874	1021.67	274.657	589.902	415.645
Clstn3	760.791	443.703	120.168	3684.82	732.089	1755.51	645.072
Slc2a13	168.273	71.625	103.593	1041.77	163.016	444.422	119.344
Camta1	378.203	253.013	176.799	2633.78	333.935	792.154	407.414
Rims1	129.356	70.6948	34.5311	714.089	145.232	274.992	79.2194
Cacnb1	265.838	148.831	75.9685	1378.72	221.306	734.494	207.822
Psd3	519.618	346.963	208.568	3490.07	417.913	1260.53	409.472
Crh	4.93308	13.9529	1.38124	47.9151	1.97595	33.7087	21.6053
Gramd2	4.93308	2.79059	1.38124	18.5478	3.9519	11.5319	13.3747
Scn2b	248.847	166.505	48.3436	1541.01	120.533	598.773	155.352
Agrp	1.09624	0	4.14373	13.9108	3.9519	5.32242	4.11529
Slc8a2	521.262	243.711	92.5434	2193.27	614.52	1273.83	407.414
Rab3a	1119.26	527.421	331.499	6290.78	698.498	2646.13	739.724
Gnal	547.024	274.408	106.356	2697.15	633.292	1201.09	340.541
Ptpn3	63.0338	83.7176	45.5811	670.811	59.2785	189.833	90.5365
Camk2b	1840.04	768.341	464.098	9199.69	1894.94	3900.45	1185.2
Tbc1d30	104.143	66.0439	51.1061	738.819	102.749	223.542	100.825
Faim2	908.235	393.473	371.555	5760.63	593.773	2089.05	412.558
St8sia5	68.515	40.9286	26.2437	262.76	12.8437	339.748	102.882
Ccdc151	6.57744	7.44156	4.14373	52.552	8.89177	26.6121	8.23059
Kcnip2	319.006	70.6948	30.3874	1596.65	203.523	347.732	82.3059
Lingo1	553.053	330.219	187.849	2049.53	480.156	2301.95	854.952
Npy1r	30.1466	14.8831	5.52498	168.476	24.6994	62.982	12.3459
Csrnp3	132.645	82.7874	24.8624	754.276	116.581	274.992	134.776
Rnf112	315.169	149.761	62.156	1728.03	168.944	701.673	218.111
Sptb	393.55	234.409	77.3497	2375.66	403.094	788.606	205.765
D130043K22Rik	35.0797	28.8361	8.28747	256.577	9.87975	95.8036	24.6918
Sstr2	42.2053	19.5341	8.28747	156.11	8.89177	159.673	51.4412
AI593442	162.792	113.484	53.8686	1321.53	83.9778	267.008	100.825
Atp1b1	2157.95	1311.58	588.41	12442.5	1282.39	6103.93	1983.57
Spock2	1131.32	503.236	254.149	5006.35	1132.22	3141.12	877.586
Fndc9	37.8203	21.3945	17.9562	100.467	24.6994	180.075	110.084
Wfs1	509.204	275.338	367.411	2707.97	631.316	1995.02	869.356
Baiap2l1	37.8203	16.7435	5.52498	137.563	2.96392	76.2881	106.998
Diras1	188.005	138.599	70.4435	1306.07	140.292	531.355	168.727
Abi3bp	31.2429	12.0925	19.3374	71.0998	30.6272	215.558	21.6053
Spata2l	67.9669	32.5568	34.5311	423.507	59.2785	195.155	52.47
Penk	849.038	302.313	263.818	5143.91	773.584	1672.13	87.45
Spock3	124.423	82.7874	53.8686	1081.95	47.4228	240.396	50.4123
Kif5c	1077.06	864.151	433.711	7960.08	762.716	3142.89	1071.01
Car10	172.11	51.1607	27.6249	599.711	123.497	482.566	163.583
Epha7	91.5361	36.2776	26.2437	500.79	27.6633	251.041	63.787
Slc4a10	290.504	146.971	59.3935	1531.74	171.908	860.458	166.669
Fam43b	53.1677	14.8831	20.7187	183.932	68.1702	181.849	54.5276
Kcng2	7.67368	6.51137	9.66871	103.558	9.87975	15.9673	2.05765
Dact2	82.7662	29.7662	41.4373	571.889	10.8677	190.72	76.1329
Gria1	825.469	306.034	153.318	4550.39	646.135	1569.23	327.166
Cdk5r1	393.002	159.994	117.406	1887.24	300.344	1104.4	417.702
Itpr1	618.828	456.726	453.048	5653.98	800.259	1515.12	566.882
Actrt3	1.09624	2.79059	0	13.9108	2.96392	1.77414	3.08647
Eno2	1490.89	920.893	459.955	8940.02	755.801	4975.58	1394.06
Lgi1	298.726	138.599	16.5749	1550.28	138.316	669.738	181.073
Krt222	46.5902	26.0455	15.1937	344.679	23.7114	95.8036	27.7782
Ablim3	27.406	12.0925	17.9562	194.752	16.7956	90.4812	20.5765
Alox8	13.1549	6.51137	0	63.3715	16.7956	28.3863	2.05765
Ina	167.725	87.4384	31.7686	911.932	188.703	390.311	123.459
Gabrq	14.2511	3.72078	5.52498	78.828	7.9038	37.257	8.23059
Pgm2l1	214.863	148.831	87.0184	1193.24	82.0019	879.087	383.751
Cecr6	121.135	27.9059	13.8124	448.238	89.9057	293.62	86.4212
Stx1a	249.943	133.948	66.2998	1479.18	75.0861	817.879	167.698
Sh3gl2	480.701	225.107	80.1122	2422.03	353.695	1355.44	306.589
Gm13830	2.19248	0	2.76249	9.27388	2.96392	10.6448	5.14412
Jakmip1	120.038	39.9984	87.0184	941.299	80.0259	290.072	87.45
Scn2a1	369.433	155.343	82.8747	2058.8	275.645	831.185	284.984
Arl4d	43.8496	31.6266	52.4873	378.684	26.6753	254.589	66.8735
Rims3	26.3098	30.6964	26.2437	349.316	24.6994	65.6432	34.98
Lmo3	143.059	90.2289	20.7187	704.815	112.629	420.471	213.995
Foxo6	26.3098	20.4643	11.05	176.204	20.7475	113.545	20.5765
Cacna1b	178.687	41.8588	41.4373	893.384	98.7975	348.619	161.525
Diras2	406.157	185.109	62.156	2224.19	137.328	1178.92	206.793
Fam81a	161.147	103.252	30.3874	967.575	29.6392	558.854	137.862
Pcp4l1	287.763	280.919	103.593	2510.13	233.162	961.584	168.727
Cpne4	67.9669	34.4172	13.8124	455.966	14.8196	172.092	27.7782
Sez6	578.815	133.018	67.681	2411.21	485.096	1484.96	122.43
Shh	6.57744	4.65098	1.38124	34.0042	11.8557	23.9509	3.08647
Creg2	228.566	161.854	51.1061	1060.31	150.172	995.293	346.713
Nsf	1285.34	756.249	651.948	7913.71	1005.76	5233.72	1418.75
Rab6b	1290.82	507.887	319.068	7456.2	764.692	3045.31	980.469
Slc35f3	72.9	23.2549	22.0999	364.773	54.3386	188.059	77.1618
Jph1	21.3767	15.8133	4.14373	168.476	2.96392	39.0311	28.8071
Syt7	305.851	152.552	71.8247	1908.87	205.499	755.784	215.024
Ptprn2	708.72	248.362	121.55	3973.86	471.264	1519.55	311.733
St6galnac5	48.7827	19.5341	9.66871	284.399	27.6633	130.399	14.4035
Gda	173.754	172.086	145.031	1548.74	160.052	793.041	376.549
Resp18	200.064	46.5098	29.0061	970.666	298.368	267.008	81.277
Ryr3	52.6195	13.0227	2.76249	250.395	42.4829	78.9493	29.8359
Klhl40	22.4729	12.0925	11.05	92.7388	15.8076	108.223	51.4412
Kcnj11	46.0421	32.5568	2.76249	295.219	14.8196	125.964	43.2106
Jph4	442.333	217.666	63.5373	2893.45	179.811	948.278	245.889
Serpini1	259.261	119.995	128.456	1984.61	55.3266	727.398	231.485
Cdh18	23.5692	20.4643	11.05	230.301	5.92785	67.4173	22.6341
Wnk2	259.261	160.924	66.2998	1689.39	266.753	661.755	278.811
Chd5	315.169	107.903	77.3497	1683.21	236.126	928.763	145.064
Hmgcs2	78.9293	131.158	23.4812	941.299	44.4589	161.447	250.004
Hrk	75.6406	39.9984	13.8124	401.868	31.6152	271.444	72.0176
Kcns3	8.2218	0.930195	1.38124	40.1868	2.96392	15.9673	4.11529
Pde1b	622.117	382.31	241.718	4993.99	598.713	1677.45	218.111
Fgf13	110.172	70.6948	40.0561	788.28	48.4108	346.845	145.064
Rxfp3	2.19248	5.58117	2.76249	37.0955	0	22.1768	4.11529
Tmem150c	44.9459	31.6266	26.2437	398.777	20.7475	173.866	25.7206
Snph	525.099	385.101	64.9185	4015.59	132.389	1304.88	420.789
Galnt9	92.0842	47.44	17.9562	680.085	27.6633	173.866	67.9023
Spock1	345.864	235.339	53.8686	2585.87	118.557	899.489	232.514
Kcnf1	163.34	56.7419	45.5811	907.295	69.1582	520.71	108.026
Kcnc1	218.152	65.1137	29.0061	1211.79	60.2665	434.664	181.073
Tmem28	7.67368	9.30195	0	69.5541	2.96392	23.9509	6.17294
Slc7a4	128.808	92.0893	22.0999	503.881	76.074	785.057	105.969
Rab15	422.601	181.388	127.075	2400.39	156.1	1344.8	538.075
Unc80	232.403	140.459	52.4873	1661.57	200.559	567.725	155.352
Edaradd	4.93308	17.6737	9.66871	13.9108	3.9519	48.7889	129.632
Acvr1c	29.0504	8.37176	1.38124	109.741	7.9038	89.5941	28.8071
Rltpr	82.218	47.44	58.0123	860.926	19.7595	199.591	63.787
Gpr135	8.2218	7.44156	5.52498	80.3737	10.8677	25.725	12.3459
Tmem132d	24.1173	71.625	41.4373	307.584	309.236	121.529	100.825
BC030500	13.703	5.58117	4.14373	83.4649	6.91582	29.2733	23.6629
Hspa12a	149.637	123.716	100.831	1442.09	70.1462	630.707	148.151
Olfm3	23.0211	15.8133	15.1937	236.484	13.8316	65.6432	15.4324
Ica1l	63.0338	57.6721	12.4312	381.775	91.8816	267.895	75.1041
Mpp3	105.239	65.1137	34.5311	621.35	108.677	349.506	177.986
Tacr1	13.1549	4.65098	17.9562	128.289	34.5791	44.3535	12.3459
Vstm2a	115.105	65.1137	64.9185	720.272	39.519	335.313	411.529
Hcn4	7.12556	5.58117	2.76249	43.2781	2.96392	41.6923	7.20176
Cnpy1	4.38496	17.6737	0	3.09129	2.96392	25.725	103.911
Adcy2	183.072	138.599	30.3874	1333.89	67.1823	602.321	164.612
Scn1a	192.938	115.344	26.2437	1505.46	124.485	293.62	138.891
Arc	180.332	239.06	88.3997	1680.12	81.0139	1054.73	324.079
Necab1	99.7579	42.789	16.5749	554.887	34.5791	317.571	77.1618
Dlx1as	6.02932	5.58117	0	38.6412	0	23.9509	9.25941
3300002P13Rik	32.8872	10.2321	1.38124	173.112	6.91582	86.9329	9.25941
Mybpc1	1.64436	25.1153	1.38124	40.1868	0	104.674	29.8359
Lrrc38	4.93308	1.86039	0	12.3652	1.97595	12.419	15.4324
Rapgefl1	207.189	105.112	45.5811	1085.04	167.956	765.542	205.765
1700013F07Rik	1.64436	1.86039	1.38124	17.0021	0.987975	6.20949	6.17294
Pcdhga3	10.9624	24.1851	58.0123	94.2845	340.851	32.8216	112.142
Rasgrf2	146.896	79.9968	55.2498	1075.77	165.98	373.457	143.006
Lppr4	294.341	165.575	71.8247	1908.87	234.15	1007.71	164.612
Ppfia3	261.453	185.109	59.3935	1984.61	161.04	803.686	218.111
Strip2	58.6489	106.042	41.4373	605.894	102.749	546.435	36.0088
Dync1i1	215.959	133.948	58.0123	1539.46	51.3747	728.285	236.629
E130309D14Rik	93.1805	26.9757	12.4312	574.981	44.4589	170.318	41.1529
Lzts3	378.203	179.528	116.025	3029.47	203.523	746.913	244.86
Mypn	2.19248	1.86039	1.38124	9.27388	0.987975	4.43535	19.5476
Entpd3	12.0586	14.8831	5.52498	117.469	14.8196	54.9984	17.49
Adcy9	211.574	125.576	62.156	1672.39	220.318	412.488	217.082
Ntsr1	14.2511	3.72078	0	55.6433	7.9038	47.0147	3.08647
Osbp2	113.461	74.4156	44.1998	1013.94	51.3747	309.588	93.6229
Slc7a14	207.189	83.7176	26.2437	1105.14	208.463	541.113	158.439
1700001L19Rik	16.9917	12.0925	2.76249	137.563	3.9519	50.563	11.3171
Pcdhga9	14.7992	13.9529	11.05	162.293	15.8076	63.8691	13.3747
Gm16701	2.7406	1.86039	1.38124	23.1847	1.97595	6.20949	7.20176
Atp6v1c2	7.67368	1.86039	4.14373	49.4607	3.9519	31.9345	3.08647
Kcnab1	226.374	79.0666	31.7686	1584.29	82.0019	399.182	117.286
Rasl10a	63.582	12.0925	9.66871	114.378	6.91582	335.313	96.7094
Ankrd34b	22.4729	30.6964	6.90622	258.123	19.7595	84.2717	28.8071
Sptbn2	1296.85	652.067	225.143	7888.98	862.502	4412.29	1016.48
Pcnxl2	128.26	75.3458	34.5311	896.475	101.761	448.858	108.026
Rem2	36.7241	18.6039	8.28747	227.21	68.1702	106.448	14.4035
Cbln4	18.088	14.8831	5.52498	166.93	8.89177	49.6759	26.7494
Ngef	539.898	273.477	46.9623	3822.39	324.056	1218.83	273.667
Sox1	32.3391	40.9286	9.66871	352.408	12.8437	149.028	31.8935
Camk1g	63.0338	36.2776	37.2936	639.898	89.9057	136.609	33.9512
Naalad2	1.64436	14.8831	9.66871	4.63694	12.8437	51.4501	103.911
Kcnc4	100.306	28.8361	9.66871	527.066	4.93987	324.668	63.787
Cplx2	1588.45	625.091	334.261	11170.4	942.528	3823.27	971.209
Stxbp5l	135.386	58.6023	15.1937	859.38	81.0139	332.651	116.257
Panx2	159.503	72.5552	24.8624	1187.06	44.4589	379.666	97.7382
Pcsk2	544.832	268.826	63.5373	3822.39	324.056	1396.25	293.215
4930539E08Rik	17.5398	20.4643	1.38124	134.471	8.89177	87.82	30.8647
Camkk1	304.755	116.274	99.4496	2358.66	135.353	686.592	288.071
Hs3st4	73.9962	49.3003	9.66871	714.089	5.92785	155.237	13.3747
Gm996	175.947	63.2533	22.0999	1132.96	150.172	367.247	96.7094
Plcxd3	4.93308	3.72078	4.14373	40.1868	1.97595	37.257	6.17294
Asb4	9.86617	49.3003	23.4812	43.2781	11.8557	123.303	374.492
Gprin3	1.64436	1.86039	4.14373	34.0042	2.96392	12.419	2.05765
Syt10	9.86617	4.65098	4.14373	89.6475	10.8677	22.1768	3.08647
Chn1	1068.29	573	273.487	8683.45	428.781	3171.28	662.562
Mak	1.09624	3.72078	2.76249	34.0042	2.96392	13.3061	1.02882
Celf4	486.731	209.294	60.7748	3018.65	191.667	1560.36	351.858
Tenm2	86.0549	18.6039	5.52498	554.887	19.7595	152.576	20.5765
4932411E22Rik	4.93308	0.930195	4.14373	26.276	5.92785	33.7087	2.05765
Klhl1	4.38496	4.65098	0	43.2781	1.97595	7.98363	8.23059
4930444P10Rik	1.09624	2.79059	0	4.63694	0.987975	4.43535	16.4612
Scn8a	281.186	154.412	64.9185	2210.28	195.619	827.637	185.188
Prrt3	82.218	26.0455	13.8124	435.873	69.1582	282.975	47.3259
Nefh	67.9669	53.0211	48.3436	624.441	23.7114	319.345	193.419
Kcnq2	575.526	262.315	80.1122	3309.23	420.877	1806.08	759.272
Rtn4r	99.7579	37.2078	2.76249	585.8	9.87975	278.54	84.3635
Shank1	195.131	143.25	33.1499	1712.58	87.9297	621.836	139.92
A530058N18Rik	3.83684	0.930195	1.38124	30.9129	0	5.32242	6.17294
Lmo7	97.5654	66.0439	45.5811	868.654	91.8816	432.89	50.4123
Pnoc	16.9917	12.0925	4.14373	126.743	5.92785	74.5139	22.6341
Tcerg1l	9.86617	10.2321	11.05	151.473	8.89177	47.0147	8.23059
LOC432842	9.86617	2.79059	1.38124	47.9151	0.987975	39.0311	9.25941
9130019P16Rik	10.4143	4.65098	4.14373	71.0998	12.8437	13.3061	36.0088
Srrm4	27.9541	13.0227	16.5749	273.58	30.6272	75.401	20.5765
Lin7b	38.9165	16.7435	9.66871	204.025	15.8076	192.494	42.1818
Gng13	15.3474	15.8133	6.90622	177.749	1.97595	70.0786	15.4324
Caly	291.052	65.1137	16.5749	1593.56	109.665	769.09	125.516
Unc5a	204.449	87.4384	26.2437	1259.7	124.485	674.173	160.496
Kcnj9	116.75	79.9968	8.28747	981.486	42.4829	290.959	117.286
Syt5	310.236	137.669	34.5311	1717.21	149.184	1246.33	271.609
Rasal1	87.1511	42.789	62.156	830.013	41.4949	409.827	67.9023
Igfn1	12.6068	4.65098	2.76249	52.552	0.987975	59.4337	27.7782
Clvs1	27.406	7.44156	1.38124	179.295	20.7475	47.9018	7.20176
Ipcef1	73.4481	25.1153	40.0561	571.889	14.8196	298.056	91.5653
Dlx2	9.86617	6.51137	2.76249	92.7388	4.93987	31.0475	6.17294
Ankfn1	4.93308	0.930195	1.38124	18.5478	2.96392	27.4992	2.05765
Chga	308.592	229.758	37.2936	1214.88	173.884	2042.04	629.64
Calb2	48.7827	46.5098	42.8186	673.902	29.6392	166.769	103.911
Dlg2	349.153	226.968	63.5373	2850.17	219.33	1127.47	317.906
Bcl11a	69.6113	106.972	13.8124	762.004	18.7715	313.136	251.033
Rspo2	14.7992	5.58117	5.52498	29.3673	0.987975	137.496	15.4324
Sez6l2	392.454	406.495	88.3997	4316.99	173.884	1424.64	364.203
Pcsk9	6.02932	6.51137	1.38124	40.1868	5.92785	51.4501	1.02882
Snhg11	259.809	99.5309	30.3874	1772.86	30.6272	708.769	259.263
Slc35f4	15.8955	6.51137	6.90622	132.926	0.987975	59.4337	15.4324
Ncdn	2811.86	1366.46	698.91	21963.6	2203.18	8543.37	2068.96
Cdh8	37.8203	27.9059	8.28747	391.049	16.7956	96.6907	23.6629
Unc13a	227.47	123.716	69.0622	1670.84	173.884	978.439	177.986
Doc2b	29.0504	24.1851	49.7248	519.337	25.6873	169.43	21.6053
Ccdc183	2.7406	0.930195	1.38124	27.8216	1.97595	5.32242	1.02882
Klhl34	34.5316	12.0925	8.28747	270.488	12.8437	85.1588	24.6918
Rit2	107.98	39.0682	12.4312	723.363	88.9177	265.234	65.8447
Camk2n1	1727.13	803.689	273.487	13629.5	653.051	4084.96	1787.07
Rasgrp1	546.476	344.172	74.5872	3907.4	335.911	2088.16	609.063
A230070E04Rik	7.67368	4.65098	1.38124	58.7346	8.89177	17.7414	13.3747
Syp	1703.01	807.409	251.387	11029.7	742.957	6623.75	1510.31
Ntrk1	8.2218	0.930195	2.76249	54.0977	14.8196	15.9673	1.02882
Cdh9	18.088	9.30195	1.38124	89.6475	0.987975	105.561	11.3171
Efcab6	12.0586	13.0227	5.52498	51.0064	1.97595	140.157	27.7782
Chrm1	234.595	76.276	22.0999	1541.01	134.365	620.949	113.171
Trnp1	309.688	141.39	23.4812	1768.22	111.641	1233.03	325.108
Npy5r	4.93308	0.930195	1.38124	37.0955	0.987975	12.419	2.05765
Asphd1	15.3474	7.44156	0	98.9214	8.89177	45.2406	12.3459
Cyp46a1	280.089	124.646	74.5872	1979.97	143.256	1150.53	205.765
Sptbn4	244.462	127.437	35.9124	1945.97	193.643	578.37	243.831
Zfp385b	28.5023	24.1851	6.90622	281.308	17.7835	105.561	31.8935
Agbl4	7.12556	4.65098	1.38124	63.3715	3.9519	27.4992	2.05765
Grm2	42.2053	15.8133	2.76249	347.771	2.96392	77.1751	23.6629
Celf5	185.813	80.927	26.2437	1197.88	163.016	693.689	128.603
Fbxo41	198.42	80.927	13.8124	1370.99	120.533	549.097	147.122
Dzank1	289.956	139.529	60.7748	2496.22	163.016	796.589	203.707
Rimbp2	129.905	47.44	9.66871	497.698	110.653	595.224	193.419
Rtn4rl1	132.645	37.2078	20.7187	728	63.2304	482.566	150.208
Gm16532	7.12556	2.79059	2.76249	71.0998	0.987975	18.6285	4.11529
Chrm4	60.8414	28.8361	11.05	516.246	51.3747	156.124	29.8359
Agmat	1.09624	0.930195	2.76249	10.8195	0	16.8543	8.23059
Tmem240	38.3684	25.1153	5.52498	333.86	23.7114	128.625	32.9223
Kcng1	19.1842	3.72078	4.14373	106.65	4.93987	81.6105	10.2882
Cplx1	761.339	612.999	133.981	7123.89	410.009	2600.89	1230.47
Zmat4	65.7744	27.9059	4.14373	480.696	8.89177	167.656	80.2482
Grip2	22.4729	13.9529	2.76249	180.841	6.91582	85.1588	23.6629
Cabp1	103.595	79.0666	35.9124	1179.33	24.6994	340.635	115.228
Arx	22.4729	14.8831	2.76249	204.025	9.87975	68.3044	22.6341
Golga7b	146.896	93.9497	12.4312	1241.15	15.8076	509.178	160.496
Nefl	142.511	121.856	73.206	1735.76	95.8335	581.031	158.439
Nrip3	198.968	127.437	29.0061	1822.32	48.4108	663.529	173.871
Adra2c	36.7241	23.2549	5.52498	358.59	28.6513	103.787	8.23059
Dlgap3	372.722	282.779	51.1061	3403.52	211.427	1387.38	397.126
Gm14204	9.31805	3.72078	2.76249	75.7367	1.97595	31.0475	12.3459
Sncb	406.157	195.341	58.0123	3380.33	62.2424	1221.5	397.126
Mpped1	229.114	115.344	19.3374	1612.11	27.6633	973.116	179.015
Arpp21	851.231	310.685	16.5749	6006.39	469.288	2033.17	554.536
Scg2	528.388	360.916	91.1622	3862.57	184.751	2685.16	813.799
Syn1	633.079	299.523	73.206	3848.66	383.334	2976.12	533.959
Nxf7	1.64436	1.86039	0	17.0021	0.987975	7.98363	1.02882
Hrh3	177.591	76.276	8.28747	1476.09	61.2544	437.326	47.3259
Slc6a17	821.632	433.471	82.8747	5372.67	365.551	3746.99	865.24
Dnajc6	336.546	182.318	45.5811	2690.97	101.761	1245.45	342.598
Emx1	18.088	11.1623	0	128.289	1.97595	56.7725	40.1241
Prdm8	18.088	12.0925	2.76249	190.115	0	50.563	15.4324
Vwa5b2	39.4647	12.0925	6.90622	290.582	33.5911	101.126	30.8647
Actl6b	81.6699	24.1851	4.14373	489.97	39.519	275.879	53.4988
Gpr12	18.088	5.58117	0	139.108	1.97595	32.8216	11.3171
Napb	594.162	237.2	95.3059	4270.62	156.1	2298.4	533.959
Lrrc6	6.57744	2.79059	2.76249	57.1889	4.93987	18.6285	14.4035
Rasd2	285.571	119.065	5.52498	2497.77	173.884	451.519	96.7094
Akap5	115.105	32.5568	13.8124	799.1	96.8215	285.637	86.4212
Scrt2	35.6278	14.8831	1.38124	245.758	14.8196	99.3519	49.3835
Plch2	84.9586	29.7662	22.0999	514.701	34.5791	441.761	88.4788
Gm9866	25.2135	12.0925	1.38124	211.754	5.92785	73.6268	15.4324
Kif5a	2417.21	2220.38	722.391	29528	1337.72	8882.24	2795.31
Pcp4	319.554	156.273	33.1499	2513.22	214.39	1252.54	63.787
Ano2	21.9248	7.44156	2.76249	156.11	63.2304	36.3699	0
Gpr83	29.5985	13.0227	13.8124	275.125	50.3867	107.336	16.4612
Ngb	12.6068	6.51137	6.90622	168.476	14.8196	20.4026	4.11529
Slc18a3	6.02932	2.79059	1.38124	54.0977	6.91582	19.5155	1.02882
Rapgef4	443.429	412.077	133.981	5963.11	138.316	1488.5	331.281
Atp6v1g2	636.368	255.804	136.743	4874.97	223.282	2581.37	563.795
Trpc7	9.31805	3.72078	0	68.0085	6.91582	27.4992	2.05765
Hcn1	33.9835	22.3247	6.90622	287.49	12.8437	138.383	67.9023
Pcdh8	55.9083	44.6494	6.90622	350.862	51.3747	396.52	64.8159
Nrg3	34.5316	16.7435	4.14373	258.123	6.91582	148.141	32.9223
Pnmt	0.54812	0.930195	1.38124	4.63694	4.93987	12.419	1.02882
Prrt1	29.0504	26.9757	4.14373	309.129	20.7475	133.948	22.6341
Sult4a1	522.359	348.823	102.212	4613.76	220.318	2381.78	661.533
Dclk3	93.1805	45.5796	4.14373	659.991	90.8937	344.183	61.7294
St8sia3	239.529	79.0666	12.4312	1743.49	224.27	526.92	185.188
Usp29	32.8872	17.6737	1.38124	281.308	46.4348	77.1751	17.49
Cdk5r2	230.759	136.739	29.0061	1989.25	125.473	933.198	190.332
Fibcd1	29.0504	4.65098	22.0999	381.775	7.9038	61.2079	7.20176
Grem2	45.494	26.0455	4.14373	259.669	24.6994	274.105	63.787
Sst	248.847	119.995	38.6749	1811.5	103.737	1221.5	217.082
Syndig1l	77.285	37.2078	2.76249	774.369	48.4108	136.609	6.17294
Htr1d	4.93308	3.72078	1.38124	51.0064	2.96392	26.6121	2.05765
Cacna1e	93.7286	39.9984	41.4373	870.199	85.9538	427.568	62.7582
Sowaha	170.465	65.1137	11.05	1592.02	107.689	274.105	63.787
Pcdha12	5.4812	7.44156	0	57.1889	18.7715	25.725	5.14412
Rell2	30.6947	15.8133	4.14373	292.127	11.8557	93.1424	22.6341
Necab3	61.9376	31.6266	5.52498	494.607	1.97595	273.218	51.4412
Galntl6	16.4436	2.79059	4.14373	143.745	5.92785	32.8216	11.3171
Sstr3	30.6947	10.2321	2.76249	136.017	25.6873	165.882	34.98
Sowahb	12.0586	13.0227	0	139.108	8.89177	35.4828	24.6918
Unc13c	58.6489	27.9059	27.6249	800.645	42.4829	94.9165	10.2882
Atp1a3	2280.73	1502.27	468.242	20560.2	1709.2	10517.1	2609.1
Efna3	47.6865	27.9059	9.66871	330.769	36.5551	284.75	58.6429
Gsg1l	134.838	29.7662	2.76249	675.448	58.2905	512.727	149.179
Fosb	19.1842	16.7435	22.0999	97.3758	17.7835	286.524	86.4212
Adcy1	605.125	368.357	118.787	6555.09	335.911	1705.84	595.689
Iqsec3	185.265	114.414	67.681	1979.97	76.074	812.556	223.255
Tesc	54.812	30.6964	20.7187	466.785	37.543	317.571	73.0465
Kcnt1	124.971	53.9513	15.1937	964.484	44.4589	455.067	174.9
Neurod2	49.8789	32.5568	1.38124	442.055	2.96392	215.558	49.3835
Rbfox1	276.253	103.252	40.0561	2554.95	137.328	631.594	230.456
Sh3rf2	6.57744	2.79059	9.66871	128.289	11.8557	21.2897	0
Ckmt1	218.7	133.018	24.8624	1989.25	69.1582	948.278	191.361
Rasgrf1	478.509	118.135	70.4435	3912.03	368.515	1175.37	218.111
Bsn	308.592	157.203	41.4373	2656.97	215.378	1174.48	276.753
Tmem59l	185.813	138.599	30.3874	2085.08	47.4228	667.964	226.341
Frmpd4	54.812	39.0682	8.28747	644.535	32.6032	151.689	44.2394
Begain	130.453	78.1364	42.8186	1567.29	78.05	399.182	106.998
Nos1ap	47.1383	22.3247	11.05	459.057	34.5791	166.769	29.8359
Hs3st2	39.4647	29.7662	4.14373	202.48	7.9038	341.522	77.1618
Snord52	1.09624	0.930195	1.38124	4.63694	6.91582	5.32242	12.3459
Scrt1	169.917	71.625	20.7187	1737.31	70.1462	329.99	113.171
Kcnk4	6.02932	4.65098	1.38124	75.7367	0	24.838	3.08647
Lmx1b	1.64436	1.86039	0	0	5.92785	15.9673	8.23059
AU023762	3.28872	0.930195	0	10.8195	0.987975	20.4026	4.11529
Vip	50.9752	18.6039	0	377.138	1.97595	150.802	70.9888
Slc24a2	406.157	283.71	114.643	5360.3	179.811	1109.73	299.388
Clvs2	35.6278	32.5568	5.52498	366.318	5.92785	173.866	93.6229
Kalrn	423.697	202.783	92.5434	4445.28	214.39	1239.24	342.598
Six3	26.3098	10.2321	6.90622	191.66	132.389	55.8854	0
Serpina9	18.088	10.2321	1.38124	199.388	16.7956	43.4664	1.02882
Oxtr	10.9624	8.37176	8.28747	97.3758	8.89177	123.303	13.3747
Pcdhga10	21.9248	40.9286	23.4812	112.832	562.158	73.6268	11.3171
Six3os1	19.7323	3.72078	6.90622	89.6475	98.7975	78.9493	0
Cdh12	10.4143	5.58117	2.76249	86.5562	0	32.8216	46.2971
Draxin	65.7744	86.5082	56.631	38.6412	64.2184	846.265	899.192
Rab3c	155.666	76.276	29.0061	1468.36	96.8215	612.966	131.689
Cck	220.892	113.484	6.90622	1295.25	6.91582	1305.77	421.818
Cpne6	226.922	36.2776	6.90622	1313.8	40.507	864.007	189.303
Crhr2	2.7406	2.79059	0	34.0042	0.987975	13.3061	1.02882
Sidt1	32.8872	29.7662	9.66871	446.692	7.9038	145.48	45.2682
Hipk4	21.3767	6.51137	4.14373	177.749	6.91582	79.8363	21.6053
Cckbr	27.406	23.2549	2.76249	221.028	4.93987	211.123	44.2394
Gabbr2	287.215	113.484	27.6249	2034.07	211.427	1116.82	503.095
Kctd16	6.57744	1.86039	2.76249	66.4628	2.96392	20.4026	11.3171
Hs6st3	6.57744	4.65098	4.14373	102.013	1.97595	24.838	10.2882
Fbxl16	1483.21	684.624	276.249	17087.1	767.656	3421.43	875.529
Atp2b3	114.557	101.391	13.8124	1391.08	59.2785	475.47	157.41
Drd1	82.218	26.0455	6.90622	777.461	105.713	156.124	11.3171
Ralyl	46.0421	38.138	16.5749	550.25	38.531	275.879	54.5276
Zdbf2	20.2805	4.65098	2.76249	193.206	4.93987	47.9018	7.20176
Nyap2	8.76992	5.58117	0	80.3737	2.96392	40.8052	7.20176
Cnksr2	161.695	68.8344	11.05	1457.55	77.062	503.856	179.015
Sphkap	170.465	55.8117	26.2437	1459.09	30.6272	680.383	155.352
Lrfn5	42.2053	24.1851	6.90622	429.69	50.3867	144.592	50.4123
Pacsin1	347.508	173.016	98.0684	3497.8	157.088	1671.24	378.607
Myt1l	224.181	88.3686	6.90622	1884.14	132.389	767.316	181.073
Nrgn	846.846	386.961	52.4873	6708.11	168.944	3526.1	1548.38
Dgkg	119.49	41.8588	17.9562	1180.87	14.8196	381.44	90.5365
5330417C22Rik	25.2135	10.2321	9.66871	248.849	20.7475	127.738	22.6341
Ndrg4	2069.15	838.106	281.774	18552.4	1071.95	8270.16	1831.31
Isl1	6.57744	3.72078	0	74.1911	5.92785	15.9673	0
Cdkl1	15.3474	1.86039	6.90622	134.471	5.92785	66.5303	18.5188
Rasd1	20.2805	19.5341	5.52498	378.684	6.91582	22.1768	16.4612
Cntnap1	162.792	118.135	62.156	2174.73	134.365	748.687	153.295
Gpr88	235.144	87.4384	20.7187	2567.32	182.775	393.859	69.96
Glra2	16.4436	7.44156	2.76249	166.93	8.89177	64.7561	9.25941
Htr2c	60.2932	44.6494	6.90622	763.55	28.6513	258.137	2.05765
Cyp4x1	5.4812	4.65098	0	47.9151	2.96392	30.1604	14.4035
Gjd2	6.02932	0.930195	1.38124	43.2781	0.987975	23.0638	11.3171
Krt9	13.1549	3.72078	0	105.104	4.93987	33.7087	15.4324
Svop	274.06	114.414	26.2437	2137.63	120.533	1387.38	272.638
Gabra5	40.5609	18.6039	1.38124	421.962	8.89177	131.286	11.3171
Kcnv1	73.9962	16.7435	2.76249	443.601	37.543	329.99	75.1041
Myh8	2.19248	1.86039	1.38124	9.27388	2.96392	11.5319	27.7782
Fstl4	10.9624	7.44156	8.28747	149.928	11.8557	73.6268	18.5188
Acta1	9.31805	5.58117	2.76249	97.3758	4.93987	51.4501	14.4035
Zkscan16	30.1466	17.6737	11.05	426.599	28.6513	86.0458	19.5476
Snx31	0.54812	1.86039	0	7.72824	0	14.1931	1.02882
Dlx6	10.4143	8.37176	2.76249	109.741	7.9038	18.6285	69.96
Mas1	9.86617	1.86039	1.38124	44.8238	0	68.3044	12.3459
Pla2g4e	38.3684	14.8831	5.52498	397.231	20.7475	103.787	41.1529
Gabrg2	132.645	62.3231	12.4312	1270.52	38.531	508.291	169.756
Atp6ap1l	17.5398	21.3945	1.38124	132.926	12.8437	94.0295	147.122
Epha10	35.0797	13.9529	4.14373	333.86	14.8196	145.48	16.4612
Neurod6	46.0421	13.0227	0	403.414	0.987975	141.044	22.6341
Psd	647.33	234.409	95.3059	6820.94	207.475	2055.34	318.935
Gpr22	46.5902	16.7435	0	340.042	4.93987	204.913	61.7294
Prrt2	285.023	106.972	33.1499	3060.38	72.1221	794.815	190.332
Gad1	485.086	196.271	91.1622	4550.39	403.094	1810.51	726.349
Kcnj6	13.703	6.51137	1.38124	109.741	2.96392	76.2881	20.5765
Kcnip4	44.3977	21.3945	8.28747	510.064	11.8557	136.609	60.7006
Prkcg	259.261	88.3686	19.3374	1961.43	94.8456	1366.09	141.978
Hpcal4	1278.22	459.516	35.9124	7072.88	366.539	8628.53	1214.01
Elmod1	237.884	100.461	19.3374	2411.21	192.655	742.478	157.41
Actn2	25.7617	5.58117	1.38124	202.48	20.7475	89.5941	8.23059
Kcnb2	2.7406	5.58117	1.38124	61.8259	0.987975	22.1768	10.2882
Egr3	104.691	53.9513	23.4812	840.832	166.968	627.159	158.439
Ryr2	104.143	26.0455	5.52498	862.471	39.519	322.894	113.171
Lzts1	24.6654	9.30195	11.05	315.312	9.87975	98.4648	20.5765
Baiap3	23.0211	5.58117	19.3374	391.049	8.89177	69.1915	4.11529
Wscd2	58.6489	20.4643	9.66871	466.785	41.4949	305.152	69.96
Mctp1	78.3812	38.138	20.7187	1001.58	92.8696	238.622	33.9512
5730405O15Rik	1.64436	0.930195	0	9.27388	2.96392	6.20949	7.20176
C1qtnf4	128.26	40.9286	30.3874	1443.63	43.4709	453.293	53.4988
Nrsn2	100.854	35.3474	23.4812	1204.06	39.519	303.378	51.4412
Amer3	38.9165	13.9529	9.66871	438.964	13.8316	150.802	22.6341
Mchr1	42.2053	11.1623	6.90622	374.047	40.507	150.802	40.1241
Dnm1	1215.18	326.499	287.299	11870.6	741.969	4924.13	906.393
Hecw1	30.1466	17.6737	2.76249	366.318	7.9038	78.0622	60.7006
Itpka	180.88	73.4854	29.0061	2000.07	50.3867	703.447	124.488
Kcnc2	40.5609	30.6964	12.4312	590.437	9.87975	186.285	72.0176
Gabra1	186.909	96.7403	22.0999	2115.99	65.2063	599.66	360.088
Tmem63c	41.6571	13.0227	4.14373	338.497	26.6753	196.043	43.2106
Slc6a7	52.0714	21.3945	8.28747	434.327	2.96392	342.409	60.7006
Gm1604b	5.4812	1.86039	2.76249	55.6433	11.8557	36.3699	0
Rhox4c	1.09624	21.3945	4.14373	0	0	92.2553	182.102
Vamp1	110.72	61.3929	85.6372	2068.08	52.3627	359.264	192.39
Bmp3	4.38496	1.86039	6.90622	35.5499	0	88.707	13.3747
Ano3	64.1301	46.5098	0	712.543	66.1943	299.83	80.2482
Nell1	58.6489	34.4172	9.66871	554.887	14.8196	372.57	135.805
Cnnm1	116.75	34.4172	16.5749	1077.32	53.3506	484.34	148.151
Syt1	1137.35	464.167	66.2998	11561.4	328.996	4407.85	1246.93
Gad2	260.905	130.227	33.1499	2762.07	327.02	1058.27	330.252
2010300C02Rik	520.166	140.459	19.3374	5400.49	210.439	1394.47	210.909
Cacna1i	69.0632	26.0455	20.7187	864.017	31.6152	241.283	92.5941
Tenm1	10.4143	8.37176	2.76249	148.382	5.92785	61.2079	14.4035
Trank1	106.883	40.9286	2.76249	925.843	51.3747	497.646	135.805
Krt12	3.28872	0	1.38124	37.0955	1.97595	7.98363	3.08647
Pgr	26.3098	8.37176	0	284.399	4.93987	68.3044	15.4324
Oprd1	6.57744	8.37176	2.76249	86.5562	7.9038	69.1915	28.8071
Slc24a4	18.6361	25.1153	5.52498	350.862	14.8196	127.738	45.2682
Kcnh1	83.3143	57.6721	16.5749	850.106	63.2304	624.498	188.275
Glra3	1.09624	1.86039	0	10.8195	0	19.5155	2.05765
Kcnj4	169.369	60.4627	8.28747	1624.48	105.713	786.831	111.113
Tmem91	25.2135	8.37176	4.14373	204.025	3.9519	179.188	30.8647
Rasgef1a	310.784	82.7874	26.2437	3408.15	114.605	976.664	172.842
Chgb	506.463	172.086	41.4373	4083.6	183.763	3140.23	617.294
Gpr158	146.348	74.4156	17.9562	1864.05	101.761	517.162	191.361
Arhgap36	3.83684	3.72078	12.4312	199.388	3.9519	17.7414	3.08647
Rph3a	320.65	160.924	51.1061	4555.02	54.3386	1278.27	118.315
Ddn	1261.22	428.82	19.3374	13785.6	409.021	4233.99	870.385
Phf24	146.348	66.0439	4.14373	1697.12	64.2184	553.532	139.92
Mtus2	35.6278	19.5341	8.28747	545.613	11.8557	130.399	31.8935
Camkv	486.731	193.481	29.0061	5256.75	227.234	1973.73	597.746
Gpr61	12.0586	8.37176	1.38124	160.747	3.9519	64.7561	18.5188
Atp2b2	382.04	199.062	29.0061	5159.37	224.27	1203.75	353.915
6330403A02Rik	371.077	92.0893	16.5749	3751.29	97.8095	1475.2	146.093
Gm5607	7.67368	12.0925	2.76249	174.658	8.89177	61.2079	12.3459
Myh2	0.54812	1.86039	0	15.4565	0	7.98363	4.11529
Rprml	59.7451	37.2078	2.76249	601.257	27.6633	398.295	116.257
Cacng2	19.7323	8.37176	5.52498	258.123	6.91582	86.9329	33.9512
Gpr26	13.703	13.0227	1.38124	173.112	9.87975	109.997	29.8359
Vstm2l	63.582	30.6964	5.52498	780.552	37.543	282.975	59.6718
Kcns2	32.3391	16.7435	2.76249	344.679	24.6994	189.833	44.2394
Col25a1	40.5609	11.1623	15.1937	573.435	15.8076	168.543	22.6341
Slc30a3	98.1135	18.6039	1.38124	693.996	1.97595	543.774	138.891
Neu2	3.28872	2.79059	0	57.1889	1.97595	8.8707	3.08647
Kifc2	560.179	237.2	81.4935	7816.34	157.088	2031.39	310.705
A830018L16Rik	29.0504	13.0227	2.76249	323.04	12.8437	164.108	28.8071
C130060K24Rik	2.19248	0.930195	0	21.6391	5.92785	6.20949	3.08647
Gpr52	4.38496	3.72078	1.38124	85.0106	6.91582	20.4026	0
Grm4	29.5985	15.8133	9.66871	445.146	31.6152	150.802	24.6918
Phyhip	505.367	129.297	29.0061	5269.11	217.354	2077.52	309.676
Vsnl1	400.676	176.737	26.2437	4776.05	127.449	1790.11	479.432
Tac1	75.6406	26.0455	11.05	864.017	161.04	304.265	10.2882
Ntn5	3.28872	0	1.38124	35.5499	6.91582	7.98363	5.14412
Fam135b	11.5105	5.58117	1.38124	88.1019	21.7354	77.1751	32.9223
Ppp1r1b	528.936	293.012	34.5311	7739.06	639.22	1708.5	132.718
Dlx6os1	7.12556	7.44156	0	75.7367	8.89177	37.257	52.47
Cyp4x1os	1.09624	0.930195	0	17.0021	0.987975	5.32242	1.02882
Dlx5	9.31805	6.51137	0	98.9214	9.87975	24.838	56.5853
Pitpnm3	81.6699	39.9984	13.8124	1081.95	12.8437	377.892	157.41
Rhox4e	1.64436	25.1153	4.14373	4.63694	0	202.252	167.698
Grin2a	13.1549	6.51137	6.90622	233.393	5.92785	59.4337	23.6629
Rbfox3	218.152	102.321	13.8124	2836.26	64.2184	893.28	274.696
Tmem130	171.014	93.0195	40.0561	2494.67	71.1342	997.954	144.035
Kcnk9	6.02932	0	1.38124	41.7325	1.97595	39.0311	8.23059
Prmt8	71.8038	32.5568	0	757.367	23.7114	421.358	99.7959
Icam5	214.863	63.2533	33.1499	2452.94	97.8095	1177.14	156.381
Nptx2	108.528	109.763	5.52498	282.853	62.2424	1784.79	676.966
Scn4b	211.026	64.1835	17.9562	3086.66	173.884	397.408	22.6341
Kcnh3	158.955	33.487	2.76249	1769.77	42.4829	552.645	103.911
Slc10a4	6.57744	3.72078	2.76249	123.652	14.8196	25.725	1.02882
Trhde	16.4436	5.58117	2.76249	213.299	1.97595	60.3208	38.0665
9230104L09Rik	2.19248	0	0	4.63694	0	15.9673	7.20176
B230216N24Rik	2.19248	1.86039	0	27.8216	1.97595	12.419	9.25941
Dlgap2	28.5023	20.4643	6.90622	403.414	15.8076	237.735	54.5276
Camk2a	1911.84	714.39	56.631	24075	474.228	8005.81	1697.56
Trh	6.57744	4.65098	4.14373	157.656	4.93987	32.8216	1.02882
Slc35d3	6.57744	5.58117	0	95.8301	19.7595	32.8216	8.23059
Sstr5	2.7406	2.79059	0	63.3715	0	6.20949	3.08647
E030019B13Rik	0	0.930195	0	7.72824	0.987975	3.54828	0
Snrpn	2.19248	2.79059	1.38124	40.1868	0	26.6121	17.49
Slc32a1	129.356	46.5098	19.3374	1754.31	129.425	591.676	123.459
Kcnh7	10.4143	3.72078	0	134.471	0	35.4828	18.5188
Gm9899	12.6068	10.2321	2.76249	205.571	3.9519	98.4648	36.0088
Pcsk1	7.12556	12.0925	2.76249	196.297	0.987975	66.5303	31.8935
Cpne9	17.5398	8.37176	1.38124	247.304	3.9519	81.6105	36.0088
Slc17a7	1107.2	523.7	22.0999	9630.93	61.2544	10980.2	1715.05
Has1	0.54812	0.930195	0	10.8195	0.987975	5.32242	3.08647
Ctxn2	13.703	3.72078	1.38124	196.297	3.9519	54.1113	3.08647
Snap25	1440.46	680.903	125.693	20138.2	708.378	7469.13	2489.75
A830009L08Rik	1.64436	0.930195	0	18.5478	0	10.6448	6.17294
Sp8	1.64436	1.86039	0	34.0042	0	13.3061	1.02882
Gm12709	2.19248	0	0	15.4565	0.987975	8.8707	5.14412
Grm1	31.2429	4.65098	2.76249	346.225	12.8437	153.463	27.7782
Slc12a5	354.086	173.016	46.9623	5711.17	167.956	1783.01	404.328
Caln1	46.5902	26.9757	0	775.915	34.5791	177.414	52.47
Cacng3	37.8203	16.7435	4.14373	505.427	23.7114	262.573	41.1529
Sv2b	345.864	157.203	19.3374	3763.65	71.1342	3105.63	475.316
Gabrd	59.197	20.4643	2.76249	882.565	49.3987	206.687	47.3259
Wipf3	168.821	58.6023	4.14373	2394.21	90.8937	688.367	160.496
Rhox4d	1.64436	13.9529	2.76249	4.63694	0	153.463	106.998
Ndst4	10.9624	3.72078	4.14373	55.6433	12.8437	203.139	2.05765
Lhfpl5	5.4812	0.930195	0	60.2802	5.92785	22.1768	5.14412
Hpca	633.627	189.76	12.4312	9317.16	332.947	2191.95	350.829
Cacna2d2	59.7451	22.3247	15.1937	772.824	39.519	549.097	75.1041
Mafa	0	0.930195	0	4.63694	2.96392	6.20949	0
Slc17a6	25.2135	10.2321	5.52498	477.605	4.93987	95.8036	34.98
Abcc8	8.76992	8.37176	2.76249	204.025	3.9519	74.5139	17.49
Coro6	5.4812	1.86039	1.38124	109.741	1.97595	14.1931	9.25941
Chat	7.12556	0	1.38124	100.467	11.8557	19.5155	0
Fgf5	1.09624	0.930195	0	12.3652	1.97595	7.98363	9.25941
Exph5	7.67368	2.79059	1.38124	148.382	2.96392	22.1768	14.4035
Tacr3	2.19248	0.930195	0	35.5499	1.97595	7.98363	4.11529
Panct2	1.64436	0	0	13.9108	1.97595	8.8707	2.05765
Tmem215	4.38496	5.58117	0	129.834	0	12.419	20.5765
Dlx1	8.2218	3.72078	0	126.743	0.987975	54.9984	15.4324
Cdh7	3.28872	6.51137	0	95.8301	1.97595	37.257	27.7782
Gpc6	216.508	226.037	125.693	675.448	262.801	3433.85	5084.45
Slco4c1	0	0.930195	0	9.27388	0	5.32242	1.02882
Rnase2a	0.54812	2.79059	1.38124	0	38.531	0.88707	40.1241
Cpne5	106.883	34.4172	9.66871	1723.4	94.8456	714.092	92.5941
Nmbr	2.19248	1.86039	0	20.0934	0	51.4501	1.02882
Grin2b	8.76992	7.44156	0	207.117	7.9038	63.8691	12.3459
Cntnap5a	4.93308	3.72078	1.38124	117.469	3.9519	47.0147	13.3747
Grin1	150.733	90.2289	11.05	3109.84	260.825	1026.34	173.871
Ankrd63	26.8579	14.8831	1.38124	573.435	57.3025	144.592	7.20176
Epha6	5.4812	2.79059	0	95.8301	3.9519	40.8052	11.3171
Cntnap3	6.02932	1.86039	0	108.195	2.96392	26.6121	7.20176
Nxph2	1.09624	0	0	7.72824	1.97595	9.75777	1.02882
Fndc3c1	7.67368	5.58117	5.52498	4.63694	4.93987	91.3683	257.206
Lin28b	0.54812	0	1.38124	24.7304	0	6.20949	6.17294
Scgn	1.64436	0	0	9.27388	0	19.5155	3.08647
Gm15107	0.54812	6.51137	0	0	0.987975	19.5155	117.286
D830030K20Rik	2.19248	1.86039	2.76249	66.4628	27.6633	30.1604	10.2882
Ano5	1.64436	0	0	23.1847	0	7.98363	2.05765
Calcr	0	0	2.76249	51.0064	0	5.32242	0
Rhox4b	2.19248	19.5341	5.52498	4.63694	0.987975	381.44	169.756
Gm20063	1.64436	0	0	23.1847	0	7.09656	4.11529
Prss56	0.54812	3.72078	4.14373	80.3737	0.987975	72.7398	22.6341
Wnt9b	2.7406	1.86039	0	13.9108	6.91582	65.6432	14.4035
Mgat4c	1.64436	0.930195	0	32.4586	1.97595	20.4026	5.14412
Sp9	4.93308	1.86039	0	125.197	4.93987	23.9509	5.14412
Gm15097	2.19248	4.65098	2.76249	0	0.987975	34.5957	197.534
Lhfpl1	0.54812	0	0	6.18259	0	5.32242	2.05765
Tceal7	0.54812	0	0	7.72824	0.987975	0.88707	4.11529
Cpa5	0.54812	0	0	10.8195	0.987975	0.88707	1.02882
Rnf39	2.7406	0.930195	0	41.7325	2.96392	32.8216	14.4035
Otof	3.28872	1.86039	0	105.104	7.9038	18.6285	4.11529
Gm10408	0	1.86039	0	29.3673	6.91582	8.8707	4.11529
Luzp4	2.19248	7.44156	2.76249	0	0.987975	58.5466	273.667
Gm6756	0	0.930195	0	6.18259	0	0.88707	18.5188
Gpr101	4.38496	0	1.38124	142.2	5.92785	21.2897	0
Rhox4g	1.09624	11.1623	1.38124	4.63694	0	267.008	143.006
C030023E24Rik	0.54812	0	0	4.63694	1.97595	6.20949	4.11529
Egr4	6.57744	10.2321	1.38124	272.034	16.7956	252.815	24.6918
Scn10a	0	0	1.38124	41.7325	1.97595	1.77414	0
Ptprh	0	0.930195	0	21.6391	0.987975	7.09656	3.08647
Tex101	0	0.930195	0	7.72824	0	30.1604	2.05765
Hsd11b2	0.54812	0	0	0	21.7354	1.77414	1.02882
Kank4os	0	1.86039	0	0	0	34.5957	76.1329
Gm15114	1.09624	1.86039	0	0	0.987975	24.838	150.208
Nkx2-1	0.54812	0	0	46.3694	0	1.77414	0
Nptxr	0.54812	0.930195	0	105.104	0.987975	31.9345	3.08647
Avp	2.19248	0	0	540.977	1.97595	7.09656	2.05765
Oxt	0.54812	0	0	428.144	0	2.66121	0
2310081J21Rik	0	0	0	0	1.97595	10.6448	15.4324
4932418E24Rik	0	0	0	21.6391	1.97595	7.98363	1.02882
6030408B16Rik	0	0	0	3.09129	3.9519	1.77414	1.02882
Ccdc42	0	0	0	7.72824	0.987975	6.20949	2.05765
Fgf3	0	0	0	7.72824	0	10.6448	0
Gm765	0	0	0	26.276	0	0.88707	5.14412
Igbp1b	0	0	0	6.18259	0	3.54828	1.02882
Prdm12	0	0	0	26.276	0	8.8707	0
Tdrd1	0	0	0	1.54565	0	4.43535	20.5765
Ubap1l	0	0	0	13.9108	0	1.77414	0

## Sheet: figures 3-7
Figure 3C		3xCR												GPC6
CV/day	bin dayP	tumor_071619_12	tumor_071619_15	tumor_022120_1	tumor_052819_9	tumor_K4_F1	tumor_GM13	tumor_071619_14	tumor_052819_6	tumor_GF9	tumor_071619_13	tumor_K4_M3		tumor_jYC_BFP_GPC6_M4	tumor_GPC6_F1	tumor_GPC6_F6	tumor_GPC6_F2	tumor_jYC_BFP_GPC6_m3	tumor_jYC_BFP_GPC6_m2	tumor_GPC6_F4	tumor_GPC6_F5
	46-55													0.0266		0.0117		0.0051	0.0338		0.015
	56-65		0.0593	0.0879	0.0768	0.0049		0.0564		0.0645		0.0125		0.02		0.0069		0.0055	0.0662		0.018
	66-75	0.0383	0.1352	0.0733	0.0429	0.0059		0.0162	0.0171	0.0237	0.0333	0.0069		0.0291	0.0219	0.0115	0.023	0.0074		0.01	0.0166
	76-85	0.1407	0.0426	0.0502	0.0494	0.0067	0.0066	0.0249	0.0203	0.0114	0.0322	0.0078		0.043	0.0187	0.0128	0.0267	0.0407		0.0103
	86-95		0.0229	0.0388	0.0683	0.0076	0.04	0.0254	0.048	0.0046		0.0144			0.0299	0.0231	0.0398			0.0135
	96-105			0.0371		0.0291	0.0737	0.0354	0.0156	0.0135		0.0139			0.013	0.0212				0.0141
	106-115							0.0807	0.05	0.051		0.0143			0.0059					0.0117
	116-125							0.0315		0.0791					0.0084					0.0048
	126-135							0.0315		0.0099					0.0111					0.0101
	136-145														0.0175					0.0089
	146-155																			0.0083
	156-165																			0.0156
	166-175
	176-185
	186-195																			0.0334
	90th prctl	0.130413	0.112447	0.0820892	0.0742616	0.0204781	0.0669677	0.0636473	0.0492	0.0688653	0.0332017	0.0143187		0.0388387	0.0243012	0.0221508	0.0371831	0.0306809	0.06296	0.0155607	0.0177377
Figure 3D	3xCR			GPC6
	dayP	exp. rate		dayP	exp. rate
	67	196568		70	65362.7
	75	1.11727e+06		76	10863.2
	82	9.13163e+06		83	128681
	67	189078		89	-219123
	89	84783.7		97	-117330
	89	84783.7		114	-28600.1
	104	35936.6		127	-3907.14
	104	35936.6		134	-6501.14
	112	23047.6		141	-5242.86
	115	756607		69	8954.8
	129	393627		75	117929
	63	244.667		85	224780
	63	244.667		89	64445.2
	70	-167.771		96	-188365
	79	65.2444		47	119957
	86	0		51	228935
	98	32589.6		57	-14141.7
	104	42474.1		63	161529
	111	127045		69	310237
	112	199942		46	43746.4
	112	199942		50	17616
	112	199942		57	-6459.2
	112	199942		63	63564.4
	118	335095		70	26759.5
	125	37035.5		75	-96770.6
	125	37035.5		82	93364.8
	63	-629.143		92	209983
	69	10276		102	9248.4
	78	25510.6
	87	171886
	94	99069
	98	-11964.2
	99	91896.8
figure 4D	3xCR Glu	3xCR calcium		GPC6 calcium
	0.18243	0.02811		0.09424
	0.29311	0.0417		0.01763
	0.06324	0.04323		0.0298
	0.06591	0.03867		0.0247
	0.06484	0.05673		0.10871
		0.06388		0.0782
		0.0511		0.10558
		0.06137		0.10925
		0.07423
		0.01724
figure 4E	3xCR Glu early	3xCR calcium early		GPC6 calcium early		3xCR Glu late	3xCR calcium late		GPC6 calcium late
	0.08678	0.02049		0.09424		0.20363	0.02816		0.01763
	0.04896	0.02526		0.1087		0.29311	0.0487		0.02964
	0.07729	0.0421		0.07268		0.0646	0.04323		0.0247
		0.03045		0.1186		0.06591	0.03261		0.0692
		0.0316		0.10925		0.03599	0.05701		0.08176
		0.06346					0.06388
		0.06995					0.0553
		0.0188					0.05149
							0.075
							0.0128
figure 5B	DF/min					amplitude					events/sec					duration (ms)
	3xCR		GPC6			3xCR		GPC6			3xCR		GPC6			3xCR		GPC6
	slow	fast	slow	fast		slow	fast	slow	fast		slow	fast	slow	fast		slow	fast	slow	fast
	0.0043745	0.00429585	0.000713243	0.000291506		0.0158999	0.0189795	0.00320789	0.00156902		0.0234595	0.0109982	0.0166976	0.0136424		1294.96	1327.5	653.882	545.512
	0.00687499	0.00364472	0.000434877	0.000279117		0.0191355	0.0178463	0.00148221	0.00117689		0.00960881	0.00971346	0.0273166	0.0150121		2447.4	1627.28	644.462	682.56
	0.00467715	0.00303755	0.00164362	0.00437225		0.0169336	0.0183264	0.0106608	0.015534		0.00946257	0.0102887	0.011546	0.0124014		1989.39	1271.54	745.817	1421.84
	0.0044419	0.00424169	0.0025478	0.00186558		0.016293	0.0185108	0.0148814	0.012298		0.00932503	0.0101519	0.0156073	0.0150882		1959.08	1607.79	716.292	601.283
	0.00466178	0.00261506	0.00222622	0.000627482		0.0170646	0.0166794	0.0119064	0.00345034		0.00961583	0.0100382	0.01449	0.0141923		1949.56	1097.55	728.896	675.177
figure 5C	3xCR example animal						GPC6 example animal
	tumor growth rate	DF/min	amplitude	events /sec	duration		tumor growth rate	DF/min	amplitude	events /sec	duration
	0	1.48106	1.88298	0.862997	1.41327		0	0.432863	0.762944	1.19448	0.857935
	0	0.762734	1.27508	1.10787	1.05114		43746.4	0.723752	0.811186	0.955177	0.962136
	0	0.827952	0.995466	1.30982	1.11745		17616	2.05458	1.80142	1.01559	1.27174
	0	0.412711	0.919054	1.24279	0.953871		-6459.2	2.26182	1.75018	0.698327	1.30245
	244.667	1.12103	1.42792	1.13327	1.20154		63564.4	2.04925	1.7527	0.939762	1.14811
	244.667	0.911638	1.20133	1.21513	0.969513		26759.5	1.01242	0.779607	0.894687	0.954817
	-167.771	1.16655	1.46956	1.13165	1.45429		-96770.6	0.57051	0.722366	1.15413	0.921141
	65.2444	0.314959	0.858041	1.69232	1.12657		93364.8	1.10709	0.751278	1.22555	0.888462
	0	0.358781	0.787665	1.58711	1.11161		209983	0.631578	0.551541	0.895493	0.586072
	32589.6	0.846086	1.57061	1.0597	0.958871		9248.4	0.374051	0.447287	0.92769	1.32954
	42474.1	0.764133	1.45406	1.78114	1.26461
	127045	2.85078	2.44025	1.12874	1.7542
	199942	3.24767	2.45643	0.772361	1.86242
	199942	1.53416	2.31515	1.01114	1.44662
	199942	1.93901	2.408	1.74224	2.45025
	199942	3.03264	2.05669	1.40477	2.83838
	335095	3.23445	1.90429	0.791072	1.54185
	37035.5	2.16679	1.34873	0.537105	1.45917
	37035.5	1.77895	1.53906	0.657666	1.03941
figure 5D	DF/min					amplitude					events /sec					duration (s)
	3xCR		GPC6			3xCR		GPC6			3xCR		GPC6			3xCR		GPC6
	slow	fast	slow	fast		slow	fast	slow	fast		slow	fast	slow	fast		slow	fast	slow	fast
	0.41921	1.47369	19.7317	36.7533		1.49685	1.53296	7.8867	5.18738		1.02761	1.02965	0.814633	0.840984		0.937702	2.51287	1.81827	3.25688
	1.63134	1.72764	29.3131	0.467291		1.33093	1.68979	4.82567	0.941924		0.834985	0.862805	0.878997	1.51017		1.00756	1.27029	2.18026	0.986207
	0.961688	2.41801	9.26024	1.02327		1.34673	2.01518	4.94477	1.12123		65.1542	0.793794	0.828056	1.22311		1.09563	0.926412	1.46517	1.06083
	1.59036	2.85078	2.41435	0.69978		2.60449	2.44025	1.47136	0.566252		0.824786	1.12874	0.62151	1.51499		1.08991	1.7542	1.12268	0.336259
	1.61609	3.24767	5.1931	1.17992		1.27508	2.45643	3.94336	0.845816		1.27829	0.772361	0.870685	1.11758		1.05114	1.86242	1.87497	1.05756
	0.762734	1.53416	1.20042	1.16415		0.995466	2.31515	1.18749	1.11485		1.10787	1.01114	1.21601	1.10582		1.11745	1.44662	1.13024	0.919013
	0.827952	1.93901	2.78755	0.631578		0.919054	2.408	4.02821	0.551541		1.30982	1.74224	2.40285	0.895493		0.953871	2.45025	1.00512	0.586072
	0.412711	3.03264	1.17145			1.42792	2.05669	2.86552			1.24279	1.40477	1.89363			1.20154	2.83838	1.11112
	1.12103	3.23445	0.342083			1.20133	1.90429	1.08303			1.13327	0.791072	1.70383			0.969513	1.54185	1.14238
	0.911638	4.10855	0.72363			1.46956	2.79896	1.19153			1.21513	0.554119	1.34487			1.45429	1.51694	1.01148
	1.16655	2.11247	0.876317			0.858041	1.54421	1.38906			1.13165	0.842274	1.49571			1.12657	1.15901	1.26103
	0.314959	3.12536	4.78692			0.787665	2.11218	3.99182			1.69232	0.87614	1.41539			1.11161	1.38991	0.871974
	0.358781	2.56358	1.05718			1.57061	1.94619	1.21116			1.58711	0.818236	1.25509			0.958871	1.24441	0.922428
	0.846086	6.37795	1.688			1.45406	2.63186	1.4439			1.0597	0.937163	1.06343			1.26461	2.06013	1.20241
	0.764133	2.70718	1.31885			1.34873		1.26815			1.78114		1.06867			1.45917		1.10408
	2.16679		1.06519			1.53906		0.942971			0.537105		0.984994			1.03941		1.00236
	1.77895		0.723752			1.4299		0.811186			0.657666		0.955177			1.33657		0.962136
	2.22432		2.05458			1.80508		1.80142			0.57542		1.01559			1.38113		1.27174
	2.77375		2.26182			2.61579		1.75018			0.592326		0.698327			1.16788		1.30245
	2.45875		2.04925			1.86878		1.7527			1.01952		0.939762			1.46029		1.14811
	3.32506		1.01242			1.84983		0.779607			0.717977		0.894687			1.25057		0.954817
	2.14284		0.57051			1.06632		0.722366			0.730937		1.15413			0.970048		0.921141
	0.660377		1.10709			1.58818		0.751278			1.04083		1.22555			1.21503		0.888462
	1.59517		0.374051			1.14582		0.447287			0.918086		0.92769			1.09809		1.32954
	0.739202					2.24398					0.831312					1.81296
	4.01989					2.1373					0.969405					1.82505
	3.19119					1.63782					0.787954					1.19081
	2.88007										0.851538
figure 6C	DF/min					events/sec					amplitude					clustering
	3xCR		GPC6			3xCR		GPC6			3xCR		GPC6			3xCR		GPC6
	inside	outside	inside	outside		inside	outside	inside	outside		inside	outside	inside	outside		inside	outside	inside	outside
	0.00431605	0.00248281	0.00182284	0.00417745		0.00749722	0.00879563	0.00735334	0.0135054		0.0451788	0.0481802	0.0659363	0.0710952		0	0	0	0
	0.00222632	0.00298916	0.00442163	0.00351774		0.00179999	0.00702731	0.00158918	0.00700034		0.0932012	0.0411852	0.0382282	0.0351829		0	0	0	0
	0.00290572	0.0177512	0.0049969	0.00222688		0.00747137	0.0097512	0.00673887	0.0113461		0.0525647	0.0592675	0.0480106	0.0137986		0	0	0	0
	0.00910573	0.00667319	0.00263336	0.00119143		0.0045442	0.00785131	0.0128563	0.00186248		0.0547596	0.0447397	0.0606781	0.038245		0	0	0	0
	0.00382893	0.0154156	0.00319483	0.00441101		0.018712	0.0127706	0.0127094	0.00491277		0.0335607	0.0483463	0.059045	0.0289413		0	0	0	0
	0.00282297	0.000807537	0.0109174	0.00139192		0.00563584	0.00822526	0.0115338	0.0178562		0.0266362	0.0763747	0.057884	0.0399444		0	0	0	0
	0.00574133	0.0051743	0.00511859	0.00430203		0.0180047	0.00933365	0.0148216	0.00481937		0.010814	0.0237612	0.0434919	0.0619477		0	0	0	0.0557015
	0.00103739	0.000808546	0.00255469	0.00415881		0.0119603	0.0119977	0.0135443	0.00419592		0.040866	0.0716097	0.0735682	0.0675223		0	0	0	0.0771057
	0.00919257	0.0143146	0.00672677	0.00250811		0.00918524	0.00853239	0.0167261	0.00158778		0.0387716	0.0492579	0.0282046	0.0589165		0	0	0	0
	0.000331749	0.00591896	0.00576353	0.00495595		0.00387787	0.00759036	0.00530625	0.0180178		0.0433778	0.0420093	0.247422	0.0289809		0	0	0	0
	0.00352587	0.00254345	0.00835913	0.00963004		0.00919879	0.0095361	0.00172386	0.00788284		0.151939	0.092722	0.0919894	0.0497516		0	0	0	0
	0.00207202	0.0189795	0.00258734	0.00274284		0.00444663	0.00561359	0.0169682	0.00719301		0.0397807	0.085502	0.0462012	0.0190335		0.426985	0.141004	0	0.204809
	0.00195093	0.00226573	0.00337333	0.000265919		0.00848128	0.00917587	0.0150062	0.00545448		0.121135	0.0579003	0.0505706	0.0215644		0	0	0	0
	0.00919257	0.00281881	0.00372799	0.00112374		0.00546408	0.0106458	0.0123392	0.0184596		0.0167963	0.0348482	0.0485085	0.0561907		0.221474	0	0	0.111964
	0.00185179	0.00143268	0.0051807	0.00176516		0.0160113	0.0157913	0.0107065	0.0207442		0.0382959	0.0405507	0.0177519	0.0282425		0	0	0.0518478	0.0545381
	0.00167931	0.0131681	0.0045478	0.00637841		0.018712	0.00988873	0.0101916	0.00168117		0.0340231	0.0282155	0.0862766	0.0283754		0	0	0	0
	0.0029553	0.00929149	0.000128682	0.000405618		0.00690261	0.00860551	0.0077035	0.0189973		0.139485	0.0424968	0.0977019	0.0553572		0	0	0.0450167	0
	0.0036544	0.002433	0.00664595	0.00407671		0.00206469	0.00882972	0.0176326	0.00186248		0.0547778	0.0431129	0.0661516	0.0405142		0	0	0	0
	0.00400382	0.0134875	0.0441291	0.00416082		0.00801427	0.014873	0.0110504	0.00347443		0.0258992	0.0399306	0.0523954	0.059931		0	0	0	0.168306
	0.00399987	0.00185782	0.000148897	0.000801869		0.0172009	0.0172707	0.0109414	0.00441601		0.0308813	0.0474918	0.0456226	0.0371618		0	0	0.170994	0
	0.00842446	0.000864378	0.00214303	0.00553011		0.00809493	0.0102947	0.0132556	0.00609486		0.0553217	0.042869	0.09798	0.0322035		0	0	0	0
	0.00392589	0.0115878	0.0100539	0.00139637		0.00763499	0.0124196	0.0177773	0.00489409		0.0943846	0.119175	0.0234407	0.0227408		0	0	0.634237	0
	0.00758535	0.00164792	0.00515152	0.00182904		0.0143073	0.00750599	0.0130328	0.00772821		0.05726	0.0459985	0.0412845	0.0187922		0	0.0281525	0	0
	0.00879976	0.0131681	0.00413023	0.00985283		0.00713826	0.0125062	0.00317837	0.00289005		0.0528542	0.0521844	0.0398176	0.0438774		0	0	0	0.0586716
	0.000784887	0.0115139	0.00229918	0.00242199		0.00629197	0.00940736	0.015946	0.00145573		0.0422798	0.0504617	0.0560567	0.100477		0.11195	0	0	0
	0.00110122	0.00279541	0.00229918	0.00268648		0.00600879	0.00714159	0.00808059	0.00614051		0.0252714	0.0247512	0.0485085	0.0406913		0	0	0	0
	0.000590603	0.00600055	0.00192586	0.00112889		0.0175546	0.011196	0.00902075	0.0209274		0.0540155	0.0559256	0.1828	0.0231134		0	0	0	0
	0.0110399	0.00127556	0.00132091	0.00191744		0.000529409	0.0144163	0.0133574	0.0245913		0.05451	0.104068	0.0786334	0.0371351		0.426985	0	0	0
	0.0045678	0.00933756	0.00435702	0.0243493		0.00884159	0.0151597	0.0160812	0.00328763		0.0649084	0.0795071	0.027105	0.0297243		0	0	0	0.14987
	0.00415345	0.000462978	0.000886878	0.00121466		0.00550087	0.0172707	0.0105434	0.00631779		0.104959	0.0363613	0.0284147	0.0314771		0	0	0	0
	0.0029553	0.00356994	0.00209886	0.000821093		0.00665992	0.0104467	0.0133395	0.0174251		0.0924643	0.0304226	0.070951	0.0227408		0	0	0	0.0443303
	0.00397625	0.00623566	0.000908095	0.00072069		0.00377446	0.00724807	0.0149632	0.0068933		0.0382929	0.0402317	0.0650015	0.0449723		0	0	0	0
	0.00190514	0.00238903	0.00137108	0.000530911		0.0103668	0.00702731	0.00875397	0.00967009		0.0345218	0.0477909	0.0938228	0.0504669		0.231791	0	0	0
	0.00371442	0.00278575	0.00335062	0.00215088		0.0143073	0.0108279	0.0118246	0.00973456		0.0525647	0.0789608	0.0453193	0.0607422		0	0	0	0.0362503
	0.00951111	0.00351199	0.00122459	0.000148633		0.00511452	0.0124196	0.0123577	0.00637952		0.0464047	0.0748331	0.0635225	0.0375313		0	0	0	0.0143368
	0.004771	0.0156021	0.0034477	0.0105724		0.00284377	0.0102601	0.0116264	0.0063367		0.025309	0.0830438	0.038758	0.0513275		0	0.010635	0	0
	0.00203133	0.00728177	0.0027442	0.000148633		0.0052801	0.0186086	0.0134928	0.00695753		0.0652671	0.0507939	0.0786334	0.0164873		0	0	0	0
	0.00747105	0.0082266	0.0151601	0.00241327		0.00699108	0.00683241	0.0158232	0.0064273		0.0649084	0.0661479	0.0596695	0.0304504		0	0.221024	0	0.101108
	0.00147589	0.0173303	0.0105042	0.00504132		0.00763499	0.00547892	0.0165593	0.00971844		0.0577035	0.0588003	0.0420021	0.0516503		0	0	0.0422204	0
	0.00288323	0.000462978	0.00463345	0.00497483		0.00195881	0.0123005	0.0135443	0.00289005		0.0210761	0.0686217	0.0307057	0.0197508		0	0.0533588	0.020232	0
	0.00850762	0.00360388	0.00442163	0.00513704		0.00518812	0.0121364	0.0130367	0.02138		0.0382861	0.0771539	0.0683383	0.0419287		0	0	0	0
	0.00503787	0.00600055	0.00491795	0.00115229		0.00566645	0.0102252	0.0150772	0.00244704		0.0382959	0.0343953	0.0398589	0.0197132		0	0	0	0
	0.00779666	0.00434423	0.00480564	0.0056215		0.00604948	0.0143719	0.0156942	0.0111518		0.0208346	0.0662425	0.0644417	0.0329607		0	0	0	0
	0.00581315	0.0019225	0.00443719	0.000437256		0.00455004	0.00625444	0.0160482	0.00708597		0.0764943	0.0529991	0.0431754	0.0277073		0	0	0.0859694	0
	0.00151182	0.000675634	0.00249313	0.00435499		0.00616319	0.0102023	0.0158232	0.0136303		0.0478478	0.040687	0.0547769	0.0396257		0	0	0	0.0176239
	0.00544829	0.00186468	0.00411261	0.000828213		0.00566169	0.00527857	0.0198303	0.015625		0.0464047	0.0821279	0.0309457	0.0256985		0	0	0	0
	0.00593492	0.00475537	0.00238854	0.00216301		0.00452644	0.0148296	0.0133293	0.00203609		0.031268	0.0503529	0.034917	0.0155381		0	0	0	0
	0.00371485	0.0098988	0.00561339	0.00478449		0.00402907	0.00974511	0.0134222	0.00287668		0.0469265	0.073829	0.0546714	0.0713435		0	0	0	0
	0.00293824	0.0079855	0.00449104	0.00143692		0.00806598	0.0132832	0.0101007	0.00342524		0.0535707	0.0335573	0.0561638	0.0529012		0	0	0	0
	0.00381994	0.00229582	0.00835913	0.00204997		0.013182	0.00838361	0.01965	0.00685546		0.182974	0.0359539	0.0429583	0.0467928		0	0.00910475	0	0.017181
	0.00921045	0.00153027	0.00317207	0.000140627		0.00521468	0.0117976	0.0185584	0.0229491		0.0382548	0.0432125	0.0934131	0.0197132		0	0	0.0487046	0
	0.00482491	0.00142354	0.00102508	0.00136085		0.00749113	0.0105267	0.0125554	0.00160683		0.0321619	0.0427313	0.0469638	0.0199771		0.426985	0	0	0.0701719
	0.00784898	0.012576	0.000409008	0.00108512		0.00333527	0.0115544	0.00420191	0.0228887		0.0651024	0.0795071	0.0606781	0.0170168		0.231791	0	0.0386621	0
	0.00161892	0.00353051	0.0489748	0.00112308		0.0045442	0.00501242	0.00818833	0.0128233		0.0252714	0.0680722	0.0839205	0.0365791		0	0	0	0.0554382
	0.00345917	0.0134638	0.00802541	0.00112889		0.0109636	0.00733059	0.010312	0.00750925		0.0364748	0.0455457	0.052407	0.0262683		0	0	0	0
	0.000660422	0.0107869	0.00259388	0.00383853		0.0175546	0.0089655	0.012117	0.0155696		0.031268	0.0343953	0.0868458	0.0331233		0	0	0	0.026786
	0.000977354	0.00142354	0.00238686	0.00313855		0.00899667	0.0100538	0.010312	0.00145702		0.0426396	0.0479734	0.0841145	0.013647		0	0	0	0.142475
	0.00248889	0.00221634	0.00818367	0.000152754		0.00713826	0.00799249	0.0108351	0.0164007		0.0488805	0.0252542	0.0868458	0.03891		0.055975	0	0.0427686	0.0557015
	0.00476645	0.00271291	0.0245405	0.00571925		0.00557446	0.00819706	0.00439538	0.00713975		0.0321619	0.0399631	0.0736003	0.0162895		0	0.268802	0	0
	0.00259999	0.0154012	0.00544073	0.00325877		0.00847962	0.0138396	0.00129289	0.00759102		0.035662	0.0853206	0.0482295	0.0410558		0	0	0	0
	0.00842446	0.00151263	0.00112893	0.00500839		0.00721284	0.00954611	0.0122825	0.00695753		0.0171229	0.0868606	0.0464713	0.0660417		0	0	0	0.0292483
	0.00119549	0.00247916	0.00515152	0.000196029		0.00847962	0.0125882	0.0143613	0.012545		0.0378028	0.0642717	0.0805778	0.0226323		0	0.0571839	0	0.0324189
	0.00390267	0.00127556	0.00764387	0.00329435		0.00402907	0.0110471	0.0198303	0.008107		0.0445229	0.0324654	0.0767835	0.0539069		0.00884255	0	0	0.0554382
	0.00147853	0.0237118	0.00233551	0.00196559		0.00129705	0.0089159	0.0130073	0.014406		0.105048	0.065252	0.0421649	0.0522073		0	0	0	0
	0.000744268	0.0110941	0.00209886	0.0056215		0.00320571	0.0100248	0.0186037	0.00973456		0.0378028	0.0324835	0.0765962	0.0391259		0	0	0	0.0371164
	0.00867365	0.0116802	0.00387684	0.00037906		0.00478271	0.0130283	0.00697624	0.0116202		0.0719969	0.0496358	0.0501967	0.0474279		0	0	0	0
	0.00260461	0.0138108	0.00672677	0.000853163		0.00275292	0.00887098	0.0179648	0.00842199		0.023612	0.0541025	0.116024	0.0322063		0	0.0168144	0	0.141381
	8.02526e-05	0.00914568	0.00414499	0.00244576		0.0153683	0.00527857	0.0105897	0.0202916		0.0407247	0.0983987	0.0202386	0.0337321		0	0	0	0
	0.00103739	0.00227782	0.0021069	0.00594171		0.0011647	0.00681436	0.00891419	0.00601487		0.163838	0.0677944	0.100733	0.0255939		0	0	0	0
	0.0015774	0.00495486	0.00253824	0.00279883		0.0082973	0.0125795	0.00484835	0.00587323		0.0525647	0.0242627	0.0525358	0.0522073		0	0	0	0.0380101
	0.00640903	0.00111343	0.00102508	0.00833861		0.00391868	0.0137888	0.00237031	0.011414		0.0521266	0.0614271	0.0877315	0.0290624		0	0	0	0.0771057
	0.00293824	0.0121662	0.00731515	0.000182617		0.0109636	0.00917587	0.0183226	0.0198175		0.040866	0.0325814	0.0488428	0.0355189		0	0	0	0
	0.00255682	0.00359368	0.00649738	0.00292587		0.0116709	0.0118999	0.0157372	0.00885419		0.0459291	0.0242615	0.0540315	0.0264826		0	0	0	0
	0.0129205	0.00179544	0.00544073	0.00443118		0.00847962	0.00829489	0.00471368	0.0174251		0.0905687	0.0874664	0.0655378	0.0300524		0	0	0	0
	0.00434132	0.0146094	0.00649067	0.00532004		0.00283234	0.00934774	0.0128481	0.0117743		0.0283342	0.0258701	0.0507109	0.0350677		0	0	0	0
	0.00853364	0.00775728	0.00891487	0.00228676		0.0190335	0.00961367	0.0159971	0.0103027		0.0439279	0.0835621	0.0683125	0.071564		0	0	0.308537	0
	0.000522354	0.00226573	0.00258734	0.000906714		0.00760063	0.00860551	0.0153072	0.00332304		0.0175024	0.0752451	0.0636592	0.0484858		0	0	0	0
	0.000499547	0.0203636	0.00265125	0.00146859		0.0190335	0.0121978	0.0113973	0.00208017		0.0151414	0.0447672	0.021299	0.0670633		0	0	0.170994	0
	0.00103845	0.0329986	0.00563402	0.00331159		0.00739381	0.0073581	0.0173733	0.00856921		0.0468016	0.0530032	0.034917	0.0343213		0	0	0	0.112415
	0.000103882	0.00420245	0.000125019	0.00319506		0.00415586	0.0141346	0.00401336	0.0025904		0.0143358	0.0426065	0.0655378	0.0214763		0	0	0	0
	0.00116439	0.00316764	0.00626593	0.00403573		0.00206469	0.00820617	0.00837688	0.0125704		0.0787324	0.0476497	0.0534602	0.042628		0.0132638	0	0	0
	0.000184916	0.00753439	0.00148215	0.00142581		0.00264704	0.0168537	0.0160812	0.0104017		0.04718	0.0411852	0.0561638	0.0301221		0	0	0	0
	0.00299513	0.0138544	0.00233713	0.00545019		0.00664409	0.0141954	0.0110504	0.0158982		0.0206841	0.0521844	0.0934131	0.0470394		0.203622	0	0	0
	0.00634006	0.00287605	0.010269	0.00394061		0.00654954	0.00979949	0.0186037	0.010943		0.0649084	0.0288659	0.0451831	0.0602571		0.0386318	0	0	0.0954046
	0.00625291	0.00667319	0.00180642	0.00784572		0.0172009	0.00787188	0.00697624	0.0143865		0.0828399	0.0663398	0.0433664	0.0662486		0	0.221024	0	0
	0.0031478	0.0176324	0.00574928	0.000507775		0.00449833	0.00736338	0.0102194	0.0139064		0.0503083	0.0222045	0.0397443	0.0246389		0.0556084	0	0.0427686	0
	0.00563229	0.00356984	0.00586297	0.00298882		0.000794113	0.0114773	0.0135439	0.0051808		0.0979899	0.0416525	0.164461	0.0601244		0	0	0	0
	0.00304685	0.016373	0.00322818	0.00439684		0.00775575	0.0104567	0.0135443	0.00310063		0.0462354	0.0453199	0.0690248	0.0484858		0	0	0	0.088735
	0.00169825	0.00483856	0.00411261	0.000816305		0.0217985	0.010842	0.00172386	0.0127279		0.0219155	0.0762389	0.0714964	0.0830424		0	0	0	0
	0.00704063	0.012499	0.0032701	0.000816305		0.00504093	0.0112572	0.0137593	0.00881969		0.0495097	0.0493109	0.074685	0.0951146		0	0.284711	0.0859694	0
	0.00536621	0.00316764	0.00322818	0.00189818		0.0067475	0.0101557	0.0129038	0.0121018		0.0669522	0.0222045	0.0334508	0.0753562		0	0	0.0441235	0
	0.0212598	0.00468618	0.00231221	0.00187785		0.00153529	0.0144299	0.0125984	0.0116202		0.0380916	0.0530866	0.152311	0.0207767		0	0	0	0.23013
	0.000296986	0.00308107	0.00259388	0.00305889		0.0033088	0.00936599	0.0106818	0.0110429		0.0484006	0.0615716	0.0518721	0.0408055		0	0.173385	0	0
	0.00299562	0.00302072	0.00179036	0.0014404		0.00634716	0.010877	0.00938628	0.0116146		0.0405444	0.0592683	0.09798	0.0306318		0	0	0	0
	0.00502006	0.00162429	0.00553109	0.00806437		0.0156898	0.00999876	0.0107495	0.0149162		0.0388309	0.0381725	0.0593572	0.0588873		0	0	0	0
	0.00167931	0.00245694	0.00731515	0.0062973		0.0082973	0.012478	0.0081614	0.00731256		0.117182	0.0290904	0.0460419	0.0311351		0	0	0.0459953	0
	0.00255405	0.0195593	0.0260159	0.00203765		0.00198528	0.00564134	0.00681463	0.0159426		0.0734843	0.0393034	0.0389063	0.0445445		0	0	0.276203	0
	0.0141439	0.00624608	0.0489748	0.00594931		0.0045442	0.0102326	0.0127927	0.00611051		0.017248	0.0583782	0.0906721	0.0469884		0	0.054906	0.259505	0
	0.000465424	0.0119609	0.00442163	0.000480992		0.00916199	0.0121272	0.00403762	0.00423187		0.0428139	0.0338419	0.247422	0.0346325		0	0	0	0.144809
	0.00293824	0.00202396	0.00945974	0.00444894		0.00762648	0.00634315	0.0120824	0.00345387		0.0561311	0.0458557	0.455291	0.0215368		0	0	0	0
	0.00346395	0.012499	0.00429997	0.00594931		0.00699108	0.017211	0.0132186	0.0103323		0.100283	0.0360708	0.0890128	0.0722739		0	0	0.0419281	0
	0.00916437	0.00111343	0.0043837	0.00333401		0.00431468	0.00724807	0.0133395	0.0131448		0.0566371	0.0649797	0.0551096	0.0946233		0	0	0.308537	0.0875559
	0.00083866	0.00156561	0.00262422	0.042095		0.00641142	0.012775	0.0124694	0.0125087		0.0970659	0.0437787	0.0572878	0.071564		0	0	0	0
	0.00288323	0.00489467	0.00176756	0.00474824		0.0121765	0.0172995	0.00134677	0.00731256		0.0407247	0.0767627	0.060618	0.0711174		0	0	0	0
	0.02139	0.00257293	0.00579592	0.00461037		0.00770858	0.00541164	0.00317837	0.00745318		0.105048	0.0895234	0.0714037	0.295019		0	0	0	0
	0.00669216	0.00229283	0.00229918	0.00341334		0.00665992	0.00545726	0.0110396	0.00464441		0.0181649	0.0983987	0.0597712	0.0956212		0	0	0	0.0441528
	0.00558849	0.00108469	0.00740895	0.00590462		0.0115676	0.011889	0.0128539	0.00506306		0.055106	0.0448476	0.0899235	0.0349206		0	0	0	0
	0.000108978	0.00607933	0.00376201	0.00462067		0.00254116	0.0101065	0.0098465	0.0115882		0.0693206	0.03089	0.0485085	0.0271678		0	0	0	0
	0.00737546	0.0134442	0.0021069	0.00290996		0.00781897	0.01321	0.0149202	0.0135741		0.0365625	0.0798607	0.0216812	0.079914		0	0	0	0
	0.00850762	0.00395177	0.00768007	0.00494658		0.0182619	0.0141867	0.0167261	0.00272123		0.0525647	0.0389612	0.0435078	0.0338424		0	0	0.634237	0
	0.00640903	0.0012328	0.0109174	0.00266212		0.00524805	0.0121597	0.00947885	0.0105564		0.0787191	0.0385544	0.0185472	0.038236		0.00884255	0	0	0
	0.00293824	0.000807537	0.00319483	0.00276754		0.00872045	0.00910479	0.00947885	0.00245957		0.0477674	0.0445339	0.050601	0.081333		0	0	0	0
	0.000298753	0.00251874	0.00367425	0.00733261		0.00359998	0.0132832	0.0095351	0.00430425		0.0326228	0.0725744	0.091304	0.0517366		0	0	0	0.0210969
	0.000387222	0.00108608	0.0245405	0.00346137		0.0150468	0.0103381	0.0272667	0.00834509		0.038984	0.0365243	0.0774815	0.0607334		0	0	0	0
	0.00023205	0.0145884	0.00563402	0.00511694		0.00606173	0.00669801	0.00697624	0.0176449		0.0384135	0.0517604	0.091304	0.0120147		0	0	0	0
	0.00447168	0.00527367	0.000239256	0.00333581		0.00592022	0.0164541	0.0124451	0.00675006		0.0805862	0.0895234	0.0357702	0.101268		0	0.141371	0.259505	0
	0.00910573	0.012576	0.0129424	0.00348842		0.00710943	0.0142291	0.0202136	0.0131184		0.0453324	0.0879991	0.0378377	0.0590596		0.169689	0	0	0
	0.00451255	0.000939622	0.00122548	0.00402634		0.000926465	0.00777443	0.00946959	0.0115154		0.0951446	0.0734225	0.0289444	0.0463108		0	0	0	0.112415
	0.00618335	0.00255257	0.00740895	0.00778396		0.0151432	0.00822526	0.0114135	0.00362395		0.0698306	0.0474952	0.0614613	0.0203727		0	0	0	0
	0.00297235	0.0148855	0.00768007	0.000595883		0.00864868	0.014079	0.0116529	0.0149825		0.0598659	0.047995	0.0431649	0.0191293		0	0	0	0
	0.00381994	0.0180087	0.00449104	0.00113723		0.0252066	0.00764489	0.00985832	0.00503689		0.0436416	0.0508552	0.0612626	0.0530771		0.426985	0.0223334	0	0
	0.000589387	0.00108608	0.0109174	0.00235364		0.00219746	0.0077432	0.00738027	0.00345387		0.0407941	0.0440569	0.0698141	0.050932		0	0.0388689	0.369673	0
	0.0100888	0.00150584	0.0045695	0.00343074		0.00698819	0.0105489	0.0110504	0.0113853		0.0291017	0.0401163	0.0309457	0.0311351		0	0	0	0
	0.0104357	0.00130308	0.00442163	0.00357223		0.0115423	0.00683109	0.00951588	0.00242033		0.0222064	0.0493109	0.0425921	0.0432148		0	0	0	0
	0.00242685	0.00227746	0.00304781	0.00102888		0.0151111	0.00798439	0.013524	0.011536		0.0668521	0.0679226	0.0745814	0.0633683		0	0	0	0
	0.00322663	0.0237118	0.0012025	0.00494658		0.0119603	0.012333	0.017885	0.0153632		0.0567461	0.0520417	0.074685	0.0821076		0	0	0	0
	0.00092083	0.0186269	0.00429997	0.00590462		0.00478271	0.00550035	0.018704	0.00357162		0.0431644	0.0640679	0.0843035	0.0788835		0	0	0	0
	0.00184483	0.0134442	0.0018983	0.000975174		0.0151432	0.0112502	0.0132741	0.00421267		0.0180122	0.055192	0.0662392	0.0374557		0	0	0	0
	0.00691475	0.00159279	0.0026382	0.00514701		0.0067475	0.00988873	0.0119964	0.017383		0.062042	0.0541172	0.032139	0.0587233		0	0.00434038	0	0.00614659
	0.00394472	0.00929149	0.00118587	0.00321235		0.0083157	0.0132137	0.014894	0.0103098		0.0612136	0.096722	0.0425278	0.0910133		0	0	0	0.0350914
	0.00300741	0.00130047	0.00342878	0.0029634		0.0160435	0.00860551	0.0105897	0.0152804		0.0329459	0.083647	0.0523954	0.0985536		0	0	0	0
	0.00400382	0.00232951	0.00354279	0.00818733		0.0175546	0.006984	0.00985832	0.00300905		0.0140993	0.0419551	0.0414273	0.0146989		0	0	0.019781	0
	0.00612699	0.00581095	0.00235508	0.00182252		0.00723403	0.00733059	0.0117005	0.00902191		0.066443	0.0258701	0.0385555	0.0576724		0	0	0	0
	0.00729485	0.00458389	0.000519296	0.00811875		0.00359998	0.00752539	0.00947885	0.00449554		0.033372	0.0559256	0.0841145	0.0203727		0	0	0	0
	0.00290572	0.00924208	0.00472936	0.0228865		0.00564805	0.00844541	0.00145451	0.00933384		0.0766814	0.0324654	0.0698141	0.0562937		0	0	0	0
	0.00333302	0.00202341	0.00220297	0.00311839		0.0132785	0.012333	0.0126076	0.00349312		0.092404	0.0506589	0.0488428	0.0394662		0	0	0	0
	0.00458638	0.00249796	0.000593148	0.0228865		0.00872045	0.00696416	0.0159971	0.00447433		0.0299018	0.0341245	0.15542	0.0519056		0	0	0	0
	0.00395848	0.0067388	0.00649067	0.00440993		0.00392958	0.00926983	0.0122017	0.00387252		0.0905687	0.036432	0.038758	0.0463849		0.0732322	0	0	0
	0.00362647	0.00874591	0.00189861	0.00340939		0.0109636	0.00799099	0.0118246	0.00635038		0.0275594	0.0267248	0.104849	0.0348879		0	0	0	0.105664
	0.00345917	0.0116883	0.010269	0.00117778		0.00465345	0.0102947	0.0124694	0.0139064		0.014973	0.0426971	0.0635225	0.0397519		0	0	0	0
	0.00431563	0.00179096	0.00299613	0.00902873		0.0190335	0.0126142	0.0124694	0.010138		0.0383807	0.0467311	0.464601	0.0722666		0	0	0	0
	0.00169825	0.0150308	0.0032701	0.00401063		0.0034941	0.00955865	0.0102194	0.00559946		0.0719969	0.10104	0.0868458	0.0452084		0	0	0	0
	0.00579563	0.00472652	0.00281025	0.00105146		0.0075798	0.00946238	0.01965	0.0116661		0.0568153	0.0634747	0.0195207	0.0601244		0	0	0	0
	0.00515933	0.0143741	0.00242627	0.00338313		0.00305059	0.00724807	0.0144043	0.010943		0.0498496	0.0443805	0.0736003	0.0517366		0	0.0650951	0	0
	0.0251235	0.00338329	0.00463631	0.00163129		0.0196444	0.00980818	0.0169682	0.0175485		0.0951446	0.0629273	0.0534292	0.0442581		0.169025	0	0.0941156	0
	0.00461831	0.00170762	0.00281184	0.000906747		0.0116709	0.00683109	0.0174537	0.00500969		0.0155803	0.0557313	0.0539381	0.0220573		0	0	0	0
	0.00704063	0.0125246	0.00764387	0.00132984		0.00695432	0.00683109	0.01071	0.0152142		0.0924643	0.0388886	0.0695409	0.0469884		0	0	0	0
	0.00478516	0.00723398	0.00501631	0.00302382		0.0109636	0.015259	0.0158694	0.0118651		0.0577035	0.0675417	0.0566025	0.0279811		0	0	0	0
	0.00369004	0.000668111	0.0441291	0.00441118		0.0127319	0.00569548	0.00263966	0.00461824		0.0260924	0.0404047	0.0505706	0.034832		0	0	0	0
	0.00640903	0.00217855	0.0175297	0.0130397		0.00504093	0.00873847	0.0143613	0.0111113		0.0352726	0.0252345	0.0491839	0.0486501		0	0	0	0
figure 7B	DF/min							events/sec							amplitude							clustering
	3xCR			GPC6				3xCR			GPC6				3xCR			GPC6				3xCR			GPC6
	early	mid	late	early	mid	late		early	mid	late	early	mid	late		early	mid	late	early	mid	late		early	mid	late	early	mid	late
	0.00572048	0.00346422	0.00880241	0.00494658	0.00113634	0.0154802		0.00817374	0.0137089	0.00306117	0.0078368	0.00620167	0.00117147		0.061071	0.0536703	0.0470687	0.0246389	0.0281474	0.0559088		0.108074	0	0	0	0.168306	0
	0.0059653	0.0115878	0.00106244	0.0217935	0.00267584	0.000206953		0.000984289	0.00616572	0.00621287	0.00681581	0.00913438	0.0156685		0.0391845	0.0376239	0.074615	0.0619208	0.0425645	0.017875		0.0472039	0	0.0283873	0	0	0
	0.00355936	0.00289984	0.00286946	0.00886859	0.00383232	0.0171502		0.00301777	0.00869411	0.0056533	0.0136037	0.0167183	0.00346916		0.0806361	0.0463322	0.111832	0.0688498	0.0734734	0.0241482		0.040786	0	0	0	0	0
	0.00127302	0.0195593	0.00492183	0.00226688	0.0216748	0.00176957		0.0186241	0.0132571	0.00549899	0.00925482	0.00687414	0.00557614		0.0114959	0.0859098	0.0172234	0.0997838	0.0423196	0.020518		0	0.149237	0	0	0	0
	0.00286443	0.000673358	0.0129604	0.0028395	0.00434999	0.000245441		0.00709735	0.0172995	0.00032045	0.0145189	0.00754661	0.0151482		0.119931	0.0363613	0.0401232	0.0764142	0.0539042	0.0278711		0	0	0.0277778	0	0	0
	0.00343662	0.0108016	0.00245107	0.00202161	6.79943e-05	0.000803655		0.00385006	0.00736338	0.00562266	0.0193472	0.01291	0.00692603		0.0244032	0.0447397	0.0541896	0.0343213	0.033716	0.0288738		0	0	0.0158744	0	0	0
	0.0243961	0.00207098	0.00636338	0.00513298	0.00233692	0.00750777		0.00297144	0.0122139	0.00764471	0.0118204	0.0209274	0.0118873		0.0305531	0.0397161	0.0269677	0.0821076	0.036753	0.0503403		0.093909	0	0	0	0	0
	0.000101365	0.0108671	0.00523808	0.00206503	0.00126832	0.000751602		0.0040237	0.00594452	0.0025636	0.014879	0.0128546	0.0164315		0.00952774	0.0410556	0.023419	0.0426056	0.0364544	0.035498		0.0631578	0	0	0	0.0330657	0
	0.00411803	0.00480765	0.001818	0.00131305	0.00592856	0.000773631		0.00626399	0.00470192	0.00624578	0.00968979	0.0108305	0.00696714		0.0654441	0.0798607	0.0940472	0.0432517	0.0129701	0.0217097		0.295599	0	0	0	0	0
	0.000214887	0.00874591	0.00318477	0.00647766	0.00298364	0.0201793		0.00488133	0.00634315	0.0025636	0.0103027	0.00426015	0.00970056		0.0556303	0.0453199	0.0440165	0.0722666	0.0589165	0.103567		0	0	0	0	0	0
	8.82344e-05	0.00534058	0.00554104	0.00911591	0.00205071	0.0211219		0.0197035	0.0126903	0.00849229	0.0143368	0.00513787	0.00653652		0.0168151	0.0427313	0.0473443	0.0249522	0.0248059	0.075393		0	0	0.0708411	0	0	0
	0.00305522	0.013895	0.00162502	0.00285216	0.0016078	0.00399947		0.00807443	0.0100808	0.00726617	0.00854248	0.0131016	0.0143659		0.077089	0.0851875	0.0388835	0.0363724	0.0941933	0.0641445		0	0	0	0	0	0
	0.00860768	0.0019261	0.0101369	0.00240884	0.00690619	0.00140026		0.0033243	0.00778446	0.00323237	0.0147583	0.00873531	0.000924841		0.0110712	0.0551929	0.0246099	0.0203727	0.0378818	0.0919703		0	0	0	0	0	0
	0.000107887	0.0100568	0.0024693	0.00169612	0.0146565	0.00107475		0.0203689	0.012775	0.00406511	0.016357	0.0109463	0.0198132		0.0365483	0.0474952	0.0241521	0.0646346	0.0319274	0.0185485		0	0	0	0.0875559	0	0
	9.62552e-05	0.00322076	0.00921243	0.00167054	0.00393429	0.00917349		0.015053	0.00961367	0.0080973	0.00974253	0.00434578	0.0133612		0.0605615	0.056037	0.0459705	0.0325994	0.0379712	0.0630215		0	0	0	0	0.0742965	0
	0.00734656	0.00425961	0.000343861	0.00517579	0.000426799	0.00110655		0.00239572	0.00394784	0.0104453	0.00644668	0.0178413	0.0184345		0.0355899	0.0909326	0.066158	0.081333	0.0395513	0.0257317		0	0	0.103841	0	0	0
	0.000166179	0.000598023	0.00133067	0.00612025	0.00136796	0.00495005		0.00815846	0.0132224	0.00717566	0.00427809	0.0200545	0.00403755		0.0263297	0.0585402	0.0849428	0.0338762	0.0390614	0.0101334		0.0425723	0	0	0	0	0.152506
	0.00340978	0.00480765	0.00670478	0.00668348	0.00476871	3.57611e-05		0.0069133	0.00936613	0.00241932	0.0138953	0.003449	0.0198132		0.0582977	0.0323683	0.0498925	0.136729	0.0467119	0.0196123		0	0	0.23702	0	0.0585875	0
	0.00332064	0.00939699	0.000707243	0.00120091	0.000463661	1.7018e-05		0.000984289	0.00870594	0.00736222	0.00223717	0.00888036	0.0141456		0.0682551	0.0844805	0.054413	0.0897015	0.0823738	0.0426321		0	0	0.0378307	0	0	0
	0.000104071	0.0173039	0.00764081	0.00271655	0.0045282	0.00227572		0.0199253	0.0125495	0.00454203	0.010755	0.0207765	0.00156883		0.0428077	0.0522091	0.0447346	0.0391462	0.0420021	0.0259339		0.200776	0	0	0	0	0
	0.00580314	0.00278968	0.00264095	0.00220416	0.00452505	0.021089		0.000612859	0.00785131	0.00408226	0.00321838	0.0116202	0.00976221		0.0298324	0.037695	0.0661232	0.0451354	0.0261051	0.0452158		0	0	0.0246718	0	0	0
	0.00428036	0.0148855	0.000168455	0.00646855	0.000586202	8.92503e-05		0.00519727	0.00505678	0.0102672	0.00866149	0.00493145	0.000678217		0.0149019	0.0453633	0.0384522	0.0407708	0.0339835	0.00900102		0	0	0	0	0	0
	0.0121278	0.00240059	0.00162502	0.00345237	0.00404876	0.00930288		0.0154005	0.00920106	0.0132061	0.0131448	0.00625771	0.00697752		0.0750977	0.0479046	0.0236314	0.0497296	0.0196276	0.0254982		0	0.118929	0	0	0	0
	0.0104472	0.000673358	0.00225637	0.00593716	0.000578193	0.000455893		0.000984289	0.0112502	0.00467405	0.013276	0.00127438	0.0123675		0.0225448	0.0459619	0.054119	0.0884942	0.0329607	0.0440835		0	0	0	0	0	0
	0.00603558	0.000864378	0.00348652	0.0045324	0.00296227	0.000321216		0.00623343	0.0071793	0.00208989	0.00611051	0.00980718	0.0139495		0.0334119	0.0343857	0.0242296	0.107581	0.0430572	0.0935457		0	0	0.0994683	0	0	0
	0.000251576	0.0137357	0.00357886	0.00435687	0.00156516	0.00128494		0.00575612	0.0132832	0.0147646	0.0131448	0.0102925	0.0132146		0.0845065	0.0338419	0.0779731	0.0362848	0.0302557	0.0641445		0	0	0	0	0	0
	0.00638571	0.00278328	0.000896112	0.00163129	0.00152538	0.0148121		0.00536493	0.0164259	0.00697816	0.0048799	0.0152143	0.0132828		0.0483945	0.0387097	0.265297	0.0605953	0.0265895	0.0305388		0.112568	0.0297386	0.375568	0.0117776	0	0
	0.00419448	0.00360137	0.00143675	0.00128177	0.00112308	0.000408241		0.016857	0.00946238	0.01	0.0128101	0.00396044	0.0143939		0.0489396	0.058627	0.0553162	0.0452522	0.0654924	0.0358449		0	0	0	0	0	0.251095
	0.00274709	0.00549614	0.00171325	0.0217935	0.00229271	0.0030168		0.00128143	0.00940736	0.000599103	0.00447433	0.00767736	0.00778922		0.0720732	0.061578	0.0422394	0.0830424	0.0587702	0.0564184		0.232481	0.0265766	0	0	0	0
	0.00781648	0.0170973	0.0130991	0.00383093	0.00217663	0.000964138		0.0033243	0.0093661	0.000738429	0.00329688	0.0118459	0.0144632		0.0449493	0.0425413	0.0632654	0.0475265	0.0453662	0.0162062		0	0	0	0	0	0
	0.00721388	0.0026438	0.0017705	0.00359583	0.00423019	0.0154802		0.0165317	0.00670247	0.00465807	0.0176449	0.00997497	0.0109818		0.0322537	0.0389235	0.0529574	0.0320944	0.0460316	0.0136148		0	0	0	0.0635934	0.0663607	0
	0.000577551	0.002433	0.00380513	0.00408727	0.00162142	0.017452		0.00284144	0.0102252	0.00283076	0.020992	0.0208412	0.0159199		0.0193929	0.0540481	0.0460824	0.021576	0.157291	0.0330065		0	0	0	0	0	0
	0.000177981	0.0114898	0.00239121	0.00795157	0.0053284	0.000866322		0.00317572	0.0117699	0.00563914	0.00965899	0.0113462	0.00593873		0.0216318	0.0584918	0.0342059	0.060867	0.0303538	0.00753752		0.114604	0.242327	0.119224	0	0	0
	0.0101518	0.00247515	0.00861295	0.00576545	0.000796168	0.0026044		0.00737677	0.0119648	0.00921756	0.0139064	0.00391762	0.0125573		0.0494571	0.082051	0.0173464	0.0988197	0.0607792	0.0407335		0.144499	0	0	0.0392587	0	0
	0.0051746	0.00383205	0.00293551	0.00224333	0.00355151	0.00717143		0.0173228	0.00881391	0.00529288	0.00749647	0.00417426	0.00231403		0.0310258	0.0789608	0.0634487	0.0587233	0.0261748	0.0349938		0	0	0.119224	0	0	0
	0.00156635	0.00229582	0.000478675	0.0043012	0.00263715	0.000285143		0.0177812	0.00948988	0.0070229	0.00796305	0.00618886	0.00696714		0.242058	0.0775341	0.0256796	0.0365814	0.0345129	0.0772887		0	0	0	0	0	0
	0.00706693	0.0154599	4.65196e-05	0.00213634	0.00357825	0.0123555		0.0163247	0.00955624	0.00472316	0.0177929	0.00410954	0.00692603		0.0855869	0.0670923	0.0360524	0.0281455	0.035957	0.0205191		0	0	0	0	0	0
	0.00463409	0.0167772	0.000485063	0.00434513	0.00902273	0.000357508		0.005812	0.0116847	0.00525831	0.00503689	0.00410018	0.0159199		0.0691847	0.060229	0.0340538	0.0578852	0.0433141	0.0175342		0.30529	0.0607914	0.13345	0	0	0
	0.00111295	0.00169999	0.00233839	0.000370298	0.00326823	0.000292301		0.00217286	0.0139139	0.00619976	0.0081286	0.0109272	0.015972		0.0461009	0.0448476	0.0390517	0.0237512	0.050153	0.0240644		0.100092	0	0	0	0	0
	0.00728788	0.000530708	0.00459441	0.00355464	0.00502703	0.00100404		0.00938071	0.0129704	0.00522693	0.00704611	0.0099734	0.00346916		0.0814971	0.0680722	0.0152142	0.0519631	0.036807	0.0610647		0.0615003	0.0265766	0.0424694	0	0.101108	0
	0.0192675	0.00929956	0.0069532	0.00120091	0.00284661	0.000389451		0.00400284	0.011889	0.00922544	0.0137905	0.00751413	0.00441869		0.0506385	0.0954712	0.0402273	0.0639807	0.0249671	0.023817		0	0	0	0.132737	0	0
	0.0103508	0.00671294	0.00142659	0.0019632	0.00177043	0.000547124		0.0033688	0.00829417	0.00807948	0.00917564	0.0203132	0.0171079		0.0543572	0.0780288	0.0569858	0.0750899	0.0251017	0.0185485		0	0	0	0	0.0850186	0
	0.00736499	0.00169999	0.00463628	0.00752154	0.00255908	0.000698732		0.0047502	0.0146558	0.0112023	0.0115223	0.0202916	0.00417048		0.0351868	0.103482	0.0415581	0.0447752	0.0400962	0.0406451		0	0	0	0	0	0.0781541
	0.000329988	0.00387752	0.00397385	0.00333151	9.42178e-05	0.00930288		0.00676204	0.0117916	0.00600509	0.00427809	0.0178413	0.00674232		0.0628085	0.033981	0.0401966	0.0562937	0.0854517	0.144126		0	0	0	0	0	0
	0.00158745	0.0024935	0.00196816	0.00213108	0.000258384	0.000530727		0.00241429	0.0138088	0.00236855	0.0115091	0.00759102	0.0101017		0.024814	0.0335589	0.0469981	0.0194576	0.0172266	0.0239186		0	0	0	0	0	0
	0.000328409	0.00804387	0.000101685	0.00902873	0.00320109	0.0113624		0.0069297	0.00838361	0.00206203	0.0108167	0.0135054	0.0158939		0.0161901	0.0784162	0.0546019	0.0441269	0.049776	0.0746671		0.0588434	0	0	0	0	0
	0.00586498	0.00672724	0.00106447	0.00240173	0.00156821	0.00715465		0.0169532	0.00394784	0.00448493	0.0129065	0.0194942	0.00108926		0.0482409	0.032042	0.0388098	0.0985536	0.0210694	0.0317613		0.058237	0	0	0	0	0
	0.00407101	0.00213605	0.00401315	0.000986631	0.00064701	0.00227572		0.000984289	0.00884347	0.00776619	0.0169525	0.0155142	0.000369936		0.175476	0.0328367	0.0196238	0.0442607	0.0240528	0.125904		0	0.0530042	0	0	0.101108	0
	0.00372112	0.0198935	0.00464487	0.00461037	0.000886294	0.000928805		0.00204286	0.00999876	0.00656251	0.0151811	0.00859026	0.00676192		0.224599	0.0497326	0.0139837	0.185622	0.0336193	0.0279207		0	0	0	0	0	0
	0.0118583	0.0221648	0.00332154	0.0012604	0.00162142	0.000365828		0.0174633	0.0122146	0.00860711	0.0158764	0.0206688	0.00630947		0.0746566	0.0541172	0.134994	0.185622	0.035864	0.0418405		0.116003	0.032706	0	0.0411761	0	0
	0.00680777	0.00820322	0.00108277	0.0217935	0.00292637	0.00248556		0.0156297	0.0124846	0.00675573	0.00739588	0.0217572	0.00377827		0.0356351	0.0795071	0.0453348	0.0357619	0.0334155	0.0492517		0	0	0	0	0	0
	0.00406776	0.00509376	0.00328892	0.00213634	0.00618053	0.0131964		0.00447077	0.00554471	0.0076755	0.00776144	0.00713975	0.00169957		0.0590681	0.0673088	0.0605191	0.0534364	0.0528763	0.0182645		0	0	0	0	0.0553845	0
	0.00663384	0.00442962	0.00667736	0.00270346	0.00435042	0.0017292		0.00810327	0.0160632	0.00454203	0.0158764	0.0100288	0.00654632		0.0571277	0.0457836	0.0573058	0.0821458	0.0620972	0.0220891		0	0	0.0923127	0	0	0
	0.0087656	0.00264311	0.000924054	0.00353342	0.00506993	0.000423045		0.00330769	0.0106458	0.00973919	0.00903914	0.00509752	0.0158766		0.0133668	0.0568575	0.0174669	0.0299298	0.0499819	0.087971		0	0	0	0	0	0
	0.00424545	0.00130047	0.00397029	0.004729	0.00248313	0.000519551		0.0127537	0.0120209	0.000250787	0.010481	0.0093025	0.00365826		0.0237982	0.146055	0.0551233	0.0919706	0.0566519	0.014319		0	0	0	0.0388643	0	0
	0.00344027	0.00210648	0.00442364	0.000714774	0.00297624	0.000955269		0.00776797	0.0134916	0.00847521	0.00560294	0.0187829	0.00353776		0.0476416	0.0756081	0.0242296	0.0368526	0.0728175	0.0243862		0	0	0.391942	0	0	0
	0.00252494	0.00192888	0.00284872	0.00135216	0.00469355	0.00248556		0.0061876	0.00997126	0.0056533	0.00991245	0.00871296	0.0156598		0.0369574	0.0871518	0.0391867	0.0409945	0.0346546	0.0169923		0	0	0	0	0	0
	0.00286367	0.020107	0.00193869	0.00161491	0.0045282	0.00358199		0.0177738	0.00589957	0.00422969	0.00257732	0.0209597	0.0116878		0.0263297	0.033981	0.0382706	0.060867	0.0286453	0.0257317		0	0.27903	0	0.142432	0.170167	0
	0.0081901	0.00151382	0.000148969	0.00813963	0.000809045	0.00451707		0.0160364	0.011889	0.00691702	0.00930748	0.00256893	0.0170611		0.0559511	0.0530032	0.0295817	0.0388231	0.0639046	0.0440111		0	0	0.143051	0	0	0
	5.74624e-05	0.000673358	0.00121435	0.0130397	0.0048138	0.000703916		0.0161399	0.0106422	0.00689567	0.00329688	0.0190092	0.00211686		0.0472218	0.0302188	0.0340531	0.0408875	0.02876	0.0595446		0	0	0.061976	0	0	0
	0.00636057	0.0176534	0.00332175	0.00342587	0.00497483	0.000635157		0.0143876	0.00959991	0.00535013	0.0145189	0.0152143	0.0155558		0.060533	0.0714594	0.0537695	0.0447835	0.0272789	0.0216522		0	0	0	0	0	0
	0.000565436	0.00463312	0.000817163	0.00283274	0.0021808	0.00592929		0.00286001	0.00825053	0.0140076	0.0229295	0.0132979	0.0179229		0.0288347	0.0522597	0.0410978	0.0390707	0.035284	0.0256028		0.0151617	0	0	0	0.206491	0
	0.0103903	0.00333175	0.00502651	0.00159883	0.000148633	0.000592119		0.018454	0.00541164	0.00181124	0.00540321	0.0121897	0.00939992		0.0549224	0.0282155	0.0828933	0.0709819	0.0648523	0.0196123		0.0589012	0	0.143051	0.0137006	0	0.0781541
	0.00651692	0.00308014	0.0017623	0.00184911	0.00296227	0.000450113		0.00169	0.00541164	0.00693351	0.0155577	0.0118136	0.0179229		0.116648	0.0318179	0.0253375	0.0481148	0.0654924	0.034065		0.0918903	0	0	0	0.101108	0
	0.000407162	0.00245192	0.0028091	0.00749861	0.000216773	0.000546159		0.00169	0.00671169	0.0127735	0.00357162	0.015747	0.00581133		0.0575212	0.043594	0.195617	0.0312081	0.0740062	0.0562442		0	0	0	0	0	0
	0.00505311	0.00209806	0.00682356	0.000713794	0.0045282	0.0043029		0.0109127	0.00925218	0.0106552	0.0135431	0.00814436	0.0143042		0.0230369	0.0429259	0.0468755	0.0795157	0.0399444	0.0259339		0	0	0	0	0	0.0247604
	0.0029239	0.00232065	0.000585408	0.00169698	0.00156492	0.000773631		0.00495008	0.00637763	0.00827011	0.00329688	0.0111528	0.014784		0.12251	0.0685236	0.0538876	0.0346325	0.0356353	0.0185062		0	0	0	0.0905599	0.0808357	0
	0.00424736	0.00181337	0.000478675	0.00184489	0.00159795	0.0106108		0.00685219	0.00572214	0.000822025	0.0106654	0.0100842	0.0084965		0.0220579	0.041468	0.0628477	0.0533522	0.0151762	0.0168253		0.30529	0	0	0	0	0
	0.011657	0.0115657	0.00193834	0.00134428	0.000277148	0.00750777		0.0050855	0.0117455	0.00591945	0.00750135	0.00323257	0.0179229		0.0319825	0.0685236	0.0828659	0.0370776	0.0158229	0.105096		0	0	0	0.00803878	0.0936916	0
	0.0152082	0.00113302	0.00238994	0.00915155	0.00712896	0.00259039		0.00938862	0.0102866	0.00374788	0.0206942	0.0116041	0.00639299		0.0277825	0.0679226	0.106962	0.0201611	0.0349701	0.0686001		0.158597	0	0	0	0	0
	0.00115825	0.00484489	0.00155335	0.00813408	0.0131404	0.00413041		0.00810327	0.012333	0.00207596	0.010138	0.019548	0.00513793		0.0946879	0.0362413	0.111832	0.0187849	0.0461614	0.0326112		0.30529	0.0443867	0	0	0.0631537	0.0425563
	0.000102166	0.0143961	0.00161692	0.00231904	0.0023302	0.0019111		0.00124429	0.00416962	0.0056533	0.0128101	0.0221236	0.00324722		0.0500962	0.0496722	0.0560788	0.11134	0.0369116	0.0373558		0	0	0	0	0	0
	0.00695786	0.00387755	0.00210887	0.00169612	0.000626247	0.0017349		0.00860624	0.00628018	0.00920483	0.0168603	0.0166552	0.0138909		0.0605146	0.0503238	0.112924	0.0878467	0.0740062	0.0687856		0	0	0	0	0	0
	0.00284723	0.00224187	0.000752147	0.00341188	0.00118835	0.00124505		0.00769248	0.0077626	0.00758481	0.00238108	0.00754661	0.0184345		0.0298324	0.0749403	0.0191905	0.0897015	0.0476273	0.0384266		0.295599	0	0	0	0	0
	0.00525659	0.00134883	0.00295059	0.000923149	0.00013554	0.000918592		0.00154143	0.00460186	0.00670267	0.00681581	0.003449	0.00805334		0.0315061	0.0739652	0.185816	0.0281455	0.0622641	0.0111157		0	0	0	0	0.0529434	0
	0.00543413	0.0472747	0.00187525	0.00452863	0.000206963	0.000496838		0.00133715	0.0120209	0.00548049	0.0121946	0.00896626	0.0155558		0.0602197	0.0593463	0.0628534	0.061679	0.0432305	0.142233		0.0406486	0	0	0	0.0211228	0
	0.0272798	0.00533165	0.00608059	0.00393599	0.00904314	0.00253094		0.00804739	0.0107827	0.0138868	0.0143865	0.0143506	0.0156685		0.124748	0.0486162	0.0775134	0.0426056	0.0202699	0.0746938		0.0804722	0	0	0	0	0
	0.00318829	0.000889949	0.00712874	0.0078872	0.000621248	0.00127186		0.00692858	0.013066	0.00742252	0.019204	0.00143432	0.000637113		0.107491	0.0844731	0.0283241	0.0349289	0.0360966	0.0247864		0	0	0	0.0430851	0	0
	0.00359223	0.0112536	7.66855e-05	0.00117088	0.00502703	0.000696881		0.0137592	0.0125882	0.00507028	0.0109027	0.0287078	0.00955489		0.0327163	0.0767627	0.0341429	0.0188834	0.0551614	0.144126		0.0331895	0	0	0.0672225	0.0765458	0
	0.00157917	0.00151245	0.00565402	0.00701085	0.00846402	0.0199542		0.00423965	0.0133886	0.00751304	0.0121419	0.00437722	0.00197299		0.0172339	0.0710152	0.019228	0.102151	0.0261731	0.10312		0.14832	0.0146837	0	0	0.026786	0
	0.000154987	0.00144258	0.00144088	0.000975174	0.00150609	0.00469011		0.00732089	0.00662668	0.0081207	0.0141366	0.00554788	0.000924841		0.0369574	0.0443805	0.0199017	0.053108	0.047008	0.0265961		0	0	0.0102692	0	0	0
	0.00181232	0.00359449	0.00514151	0.0039157	0.00739265	0.000262634		0.0201989	0.0116941	0.00296765	0.0118123	0.0146636	0.00486338		0.0844623	0.0353934	0.160764	0.0527245	0.0187223	0.0320403		0	0	0	0	0	0
	0.00822132	0.00526283	0.00083057	0.00108128	0.00476871	0.00163042		0.000761431	0.00949608	0.00537351	0.00332304	0.00851795	0.00465495		0.0506726	0.0997378	0.0236314	0.0334964	0.0260118	0.0187527		0.0952537	0	0.273799	0	0.0214297	0
	0.00616033	0.0079855	0.00387269	0.00321235	0.00411313	7.02681e-05		0.00748854	0.0115544	0.00412406	0.00332304	0.0207011	0.0157552		0.0216318	0.0654815	0.0848841	0.0427089	0.0675223	0.0407335		0.067255	0	0	0	0	0
	0.00738391	0.00820322	0.000335375	0.00545884	0.00104204	0.0134695		0.00596607	0.0101065	0.00693702	0.0131448	0.00775208	0.00664432		0.0690988	0.0445156	0.0626896	0.0667102	0.0348669	0.0190555		0.168973	0	0.00563087	0	0.0742965	0
	0.00725273	0.00420245	0.00495407	0.0101941	0.00145133	0.00312189		0.0166426	0.0105568	0.0111387	0.0113905	0.0131316	0.00801412		0.0222498	0.047605	0.0519649	0.07846	0.0201611	0.0582402		0	0	0	0	0	0
	0.00810072	0.0036622	0.00185645	0.00184489	0.0169688	0.00111722		0.00603554	0.00749645	0.0168384	0.0126297	0.00950505	0.0192236		0.0176864	0.0284721	0.0433181	0.053108	0.0558863	0.0146131		0	0	0.023321	0.00952913	0	0
	0.000314173	0.00121267	0.017565	0.00160307	0.00233662	0.017452		0.00575612	0.0127185	0.00973919	0.0169341	0.0194942	0.00733031		0.0686624	0.0854719	0.021803	0.0427089	0.0137986	0.0496613		0.290125	0	0	0	0.0380101	0
	0.0022136	0.0176818	0.000450986	0.006122	0.00325877	0.00371785		0.0186906	0.00847232	0.00752127	0.00802176	0.00928382	0.0144459		0.0721532	0.0449881	0.0763819	0.0795157	0.0500495	0.0438201		0	0.0533588	0	0	0	0
	0.00968113	0.00349921	0.00478782	0.00425991	0.000590084	0.00393059		0.00117	0.0123763	0.00788161	0.00630753	0.00203609	0.00278468		0.0284404	0.0624313	0.0904841	0.0451127	0.0209575	0.0353981		0.129419	0	0	0	0	0
	0.0088891	0.00703311	0.00311358	0.00321235	0.00470582	0.00196349		0.00525316	0.00722462	0.00874727	0.0139395	0.0111705	0.00781051		0.0117937	0.0386218	0.0480368	0.0827346	0.0362048	0.144126		0	0	0	0	0	0
	0.0111858	0.00130308	0.00339361	0.00443163	0.00255463	0.00673762		0.00469799	0.0116847	0.00908397	0.0103098	0.0121897	0.00685992		0.0168151	0.0466052	0.0319266	0.0497006	0.0400709	0.0295141		0	0	0	0	0.0199043	0
	0.0107172	0.0122701	0.00234828	0.00545884	0.00152279	0.000696881		0.0174116	0.0105568	0.000473709	0.0169525	0.00587323	0.017394		0.0588702	0.0497216	0.0323819	0.0432517	0.0272789	0.017875		0	0	0	0	0	0
	0.00273588	0.0170888	0.00270372	0.00251063	0.00583296	0.00095661		0.0167609	0.00811746	0.000515507	0.00242033	0.0229857	0.00622293		0.042147	0.117436	0.0698206	0.0316791	0.0604338	0.0223905		0	0	0	0	0	0.0263025
	0.00227644	0.0176614	0.00188085	0.00223351	0.0052002	0.00164619		0.015955	0.0121978	0.00250787	0.00845056	0.0116363	0.00158251		0.0171207	0.0481333	0.0388147	0.122789	0.0325347	0.0162062		0	0	0	0	0.0957559	0
	0.000793843	0.00442962	0.000688865	0.00198883	0.00403243	0.00433026		0.00944451	0.0105489	0.00717566	0.00468366	0.00528632	0.0134789		0.050221	0.0643901	0.0512452	0.185622	0.0414493	0.0190555		0	0.0314886	0	0	0.0791588	0
	0.00401654	0.00217385	0.000343861	0.006046	0.00699702	0.000434969		0.00508758	0.0104467	0.00599068	0.0158764	0.0103631	0.00645836		0.0216643	0.0395475	0.0418604	0.014173	0.0155205	0.115086		0.143975	0	0	0	0	0
	0.0108945	0.00750216	0.00112743	0.000595883	0.00176784	6.55789e-05		0.000612859	0.0109037	0.00572983	0.0150544	0.0201623	0.0148621		0.0563373	0.0412281	0.0644835	0.0194173	0.0660417	0.0891812		0	0	0	0	0	0
	0.00466031	0.0032235	0.00229056	0.00478985	0.017465	0.0145745		0.00467507	0.00972131	0.0038347	0.00453509	0.00890563	0.00529194		0.0973195	0.0624313	0.0898277	0.0334964	0.0367477	0.0438201		0	0	0.0708411	0	0	0
	0.000971399	0.00514939	0.00165418	0.00130123	0.00277497	0.000493174		0.0132638	0.0103121	0.00211776	0.0146182	0.0105726	0.00963329		0.0541868	0.0883285	0.0278243	0.0985536	0.0506388	0.0215368		0	0	0	0	0	0
	0.00680788	0.00164563	0.0014586	0.00240884	0.0151806	0.0149085		0.0151122	0.00979949	0.00501257	0.00307447	0.0099734	0.00232238		0.0377244	0.0548432	0.12846	0.0748944	0.0366521	0.0300677		0	0	0	0	0.13067	0
	0.0172252	0.00138663	0.00479827	0.000709524	0.000405618	0.000389451		0.00659439	0.0125882	0.00257567	0.0169341	0.0111106	0.00799671		0.0449509	0.0503936	0.0849299	0.114241	0.0372101	0.0386379		0	0.149995	0.375568	0	0	0
	0.00277293	0.00191556	0.0046507	0.0012604	0.00231452	0.00246515		0.00792165	0.00736338	0.00434698	0.0111729	0.0126835	0.0117763		0.0703082	0.188992	0.0229989	0.0917557	0.04433	0.0371465		0.14832	0.0237037	0.391942	0	0	0
	0.00748744	0.00502664	0.00159075	0.000391845	0.000532636	0.00128494		0.00938862	0.00964117	0.0054771	0.0078368	0.00935854	0.00972676		0.0253101	0.0596314	0.0459013	0.0674412	0.0310974	0.0715841		0.179095	0	0	0	0	0
	0.00160959	0.000737967	0.0114772	0.00581118	0.00474064	0.00250515		0.00582093	0.011259	0.0116858	0.0213456	0.00980718	0.00617074		0.0419262	0.0795517	0.0490972	0.0361593	0.0361631	0.0746671		0.0771922	0	0.126979	0	0.0585875	0
	0.00329299	0.00305206	0.00491127	0.0037214	0.000158256	0.0229761		0.00676052	0.00638751	0.00556278	0.0154886	0.00756529	0.000328832		0.0178344	0.0300813	0.0447619	0.0422376	0.0289809	0.0440835		0	0	0	0	0	0.108243
	5.74624e-05	0.012599	0.000206877	0.0039157	0.00563228	0.00118247		0.00213572	0.00561359	0.00158832	0.00635038	0.00635002	0.0152682		0.10753	0.0430114	0.0356796	0.0588941	0.0473799	0.0240644		0	0	0	0	0	0
	0.00135838	0.00278575	0.00318198	0.00576328	0.00207801	0.00930288		0.00284144	0.0125882	0.00356675	0.0149064	0.010621	0.00429235		0.0562065	0.036432	0.057699	0.0432517	0.0648523	0.0151557		0.108082	0	0.00453553	0	0	0
	0.0068979	0.0128812	0.00238865	0.000493065	0.0014518	0.000265172		0.0124136	0.0160632	0.00987476	0.0160983	0.00255912	0.00545854		0.0236025	0.0382656	0.0517565	0.0519056	0.0401362	0.0346439		0.0995106	0	0	0	0	0
	0.00673989	0.0113536	0.00729393	0.00757759	0.00543898	0.0171502		0.0013	0.00703814	0.000696631	0.00265582	0.00657566	0.0150962		0.0737282	0.0610761	0.0747763	0.0742568	0.0341746	0.0267501		0	0	0	0	0	0
	0.0110406	0.00874418	0.00210505	0.0217935	0.00460114	0.00160692		0.00456858	0.00897418	0.00367012	0.0160758	0.000856311	0.00843247		0.0836019	0.0503163	0.022699	0.0634452	0.0536671	0.115086		0.0422288	0	0.0878254	0	0.128919	0
	0.00340248	0.00235067	0.000178748	0.00267799	0.0111325	0.00247823		0.00133715	0.00928594	0.0134924	0.00940335	0.0223711	0.00459615		0.115157	0.0479046	0.0843128	0.0299298	0.0513275	0.0228117		0	0	0	0	0	0
	0.000105849	0.0154599	0.00686116	0.00133502	0.00137324	0.00196042		0.00876574	0.00889849	0.00510196	0.00242033	0.00647896	0.00746751		0.031713	0.046801	0.0589269	0.0315457	0.0358287	0.0295671		0	0	0	0	0	0
	0.00940504	0.00146113	0.00118011	0.00109139	0.00657631	0.00152216		0.00456858	0.00927951	0.00546403	0.0177929	0.0163453	0.000493249		0.0331251	0.0757026	0.111984	0.185622	0.0137986	0.0682747		0	0	0.0990256	0	0	0
	0.00395975	0.00623833	0.000293943	0.00104873	0.000582734	0.00469011		0.0167905	0.00891224	0.00753535	0.00229443	0.0174251	0.0138909		0.0291104	0.0308522	0.0532982	0.0492469	0.0308393	0.0615574		0	0.185548	0	0	0	0
	0.00241319	0.0134638	0.00127164	0.000906714	0.00326823	0.00294164		0.00133715	0.00416962	0.00564271	0.0107278	0.00958555	0.0124461		0.13426	0.0384367	0.0347041	0.0346325	0.0393854	0.0272442		0.0590083	0	0.0503178	0	0	0
	0.000159922	0.00351693	0.00364203	0.000739333	0.00339415	0.0177114		0.00209858	0.00681436	0.00416585	0.01139	0.018201	0.00478234		0.0950888	0.0655889	0.0191187	0.0249436	0.0430012	0.0715841		0	0	0	0.0144795	0	0
	0.00875594	0.00205201	0.00210095	0.00281802	0.00139192	0.018309		0.00408687	0.0113024	0.00916667	0.00763319	0.0116886	0.0189548		0.0344999	0.0641708	0.0323203	0.0232052	0.0393752	0.0779742		0.248466	0	0	0	0	0
	0.000166179	0.0189795	0.00211457	0.00432902	0.00171445	0.000206953		0.0185428	0.00979949	0.0098028	0.0176449	0.00897606	0.00211686		0.0476279	0.034093	0.0833462	0.0646346	0.0240528	0.0271998		0.0948583	0.0345268	0	0.0408682	0	0
	0.000509943	0.00506635	0.00028535	0.00452863	0.00476347	0.0229761		0.00676204	0.00920372	0.00749413	0.0206942	0.00785665	0.0103788		0.0531302	0.0497326	0.0385812	0.0509643	0.0464333	0.0937433		0	0	0	0	0	0
	0.00241869	0.00278575	0.0242584	0.001753	0.0034107	0.0112246		0.0164726	0.00789448	0.0120293	0.00980845	0.017285	0.00630947		0.0764487	0.039325	0.028084	0.0384711	0.0202699	0.0334113		0.0217577	0	0	0	0	0
	0.00128148	0.0178207	0.000151103	0.00251063	0.00553068	0.000108792		0.0143137	0.012528	0.00107281	0.00282589	0.00713975	0.0151482		0.0681864	0.0468983	0.0269804	0.0910133	0.016788	0.0406451		0.108082	0	0	0	0	0
	0.00730864	0.012499	0.000833382	0.000391845	0.000304009	0.000357508		0.00609143	0.012498	0.00729086	0.0114127	0.0201515	0.00551734		0.0329314	0.0384689	0.025736	0.0378616	0.0234938	0.024061		0.00550618	0	0	0	0	0
	0.00442101	0.0106046	0.00650085	0.00504703	0.00422377	0.0017292		0.00684455	0.00638751	0.000947418	0.00874789	0.0165669	0.00288117		0.0168151	0.0395919	0.028864	0.0348879	0.0399414	0.0265605		0	0.259246	0	0	0.220248	0
	0.0106555	0.0145884	0.00499526	0.00144761	0.00592856	0.000511507		0.00230286	0.00988873	0.00655427	0.0109926	0.00194269	0.0119754		0.0298324	0.0588003	0.0428575	0.0870812	0.0290242	0.0190555		0	0	0	0	0	0
	0.000277607	0.00180646	0.00130995	0.00693541	0.00197396	0.00994184		0.00226572	0.00896026	0.00910946	0.00242033	0.0164007	0.0174374		0.0434898	0.104712	0.0334914	0.0680375	0.0266396	0.0350443		0.104427	0	0.131313	0	0	0
	0.000509943	0.00591896	0.00807187	0.00240884	0.00488086	0.00180377		0.0165613	0.00822526	0.00835978	0.00854248	0.0104598	0.00745195		0.0415419	0.0250629	0.0430028	0.0711174	0.0338854	0.0279646		0	0.0911575	0	0.025132	0	0
	0.000669851	0.00175069	0.00108314	0.00302069	0.000548008	0.00276361		0.00133715	0.00767388	0.00058517	0.0135587	0.00456106	0.00645836		0.0422115	0.0237612	0.0516467	0.155656	0.0341746	0.0246635		0	0	0	0.0617525	0	0
	0.0092002	0.00126286	0.000920551	0.0166807	0.00302318	0.00272759		0.0083827	0.00714159	0.00885436	0.00771472	0.00231628	0.0198132		0.0178344	0.088348	0.0279977	0.0982613	0.0403805	0.0275345		0.114604	0	0.0282437	0	0	0
	0.00426801	0.0172533	0.00286164	0.000748998	0.000480786	0.000647618		0.00621815	0.00674237	0.00989822	0.00959049	0.00785665	0.00353776		0.0406581	0.0334221	0.0296094	0.0509419	0.0636858	0.062167		0	0	0.0642434	0	0	0
	0.0057613	0.00427648	0.00265751	0.00240884	0.00133275	0.000964138		0.00230286	0.00868398	0.0053406	0.0115882	0.00568924	0.00158251		0.117572	0.0424	0.065942	0.0539493	0.0239753	0.0267978		0.141988	0	0	0	0	0
	0.000677882	0.00714657	0.00029434	0.000816305	0.00198784	0.000921375		0.00204286	0.0100125	0.00290482	0.0127475	0.00785665	0.000493249		0.0332388	0.0414652	0.0284729	0.0195948	0.0312063	0.0143231		0	0	0	0	0	0
	0.00699576	0.00827581	0.000430827	0.00197123	0.00393429	0.00917349		0.00679108	0.00625444	0.0113232	0.00419959	0.0141844	0.0189548		0.0498818	0.0430114	0.0262191	0.0511153	0.0359004	0.036005		0.077179	0	0	0	0	0
	0.0020704	0.00365856	0.000416805	0.00151491	0.00476009	0.00102768		0.00815916	0.00662668	0.00197843	0.0115721	0.00264316	0.00486338		0.0590681	0.0682041	0.0350535	0.0620253	0.0382717	0.136326		0	0	0	0	0	0.0906592
	0.00597785	0.0180483	0.00436714	0.00381772	0.000392535	0.00247219		0.00595079	0.0137065	0.0079723	0.00349312	0.0122165	0.00332943		0.0328748	0.0563915	0.0738342	0.0220573	0.046711	0.0168445		0	0	0.0219061	0	0.0373363	0
	0.00440952	0.013203	0.00133833	0.00494658	0.000426799	0.00117355		0.0209308	0.0104251	0.00364401	0.00971616	0.017285	0.0116878		0.0546014	0.0424755	0.0302798	0.0353339	0.0500495	0.019849		0.122758	0.0033241	0	0	0	0
	0.00436242	0.00227782	0.00131194	0.00250349	0.00241827	0.0145294		0.0058744	0.0133614	0.00446833	0.00332304	0.0130373	0.0127598		0.0577939	0.0953496	0.0357892	0.0315457	0.0383999	0.116386		0	0	0	0	0.0463308	0
	0.000295805	0.0011469	0.00380665	0.00321386	0.00112374	0.00360401		0.019807	0.0103353	0.00503613	0.0171268	0.00378918	0.0126552		0.112958	0.0579003	0.0747243	0.105182	0.0519889	0.102936		0.389714	0	0	0	0	0
	0.00563441	0.0146199	0.0325476	0.00459291	0.00112308	0.000423045		0.00135572	0.0137957	0.00112854	0.00573028	0.00730005	0.00739966		0.059305	0.0363364	0.0170737	0.0449853	0.02876	0.0641445		0.14832	0	0	0	0.0850186	0.029824
	0.00248712	0.0156301	0.00222092	0.00490142	0.00348196	0.00040273		0.00726501	0.0133874	0.00538174	0.0173167	0.0214231	0.00465495		0.027395	0.0476497	0.0243458	0.0552788	0.0644028	0.0687856		0.122351	0	0	0	0	0
	0.000548917	0.00550151	0.000244604	0.0015744	0.000809045	0.00292408		0.00553258	0.0107377	0.00231282	0.00796277	0.00775208	0.00390901		0.0501202	0.0748107	0.071826	0.126069	0.0561907	0.10312		0	0	0	0	0	0
	0.0058512	0.00159279	0.00322939	0.00417739	0.00205071	0.0159973		0.00284144	0.0116725	0.00933206	0.0103323	0.00993321	0.00549091		0.100137	0.0552197	0.11168	0.0328666	0.0553099	0.0507226		0	0.285283	0	0	0.0380101	0
	0.00205561	0.000808546	2.70935e-05	0.000986631	0.000270996	0.0026044		0.00271144	0.00991243	0.00208989	0.0103621	0.00750925	0.00955489		0.0114959	0.0551912	0.0523187	0.0532546	0.0469608	0.0282298		0	0	0	0	0.0137359	0.180306
	0.0175357	0.014256	0.00487122	0.00163129	0.00147844	0.000205391		0.00537786	0.0103381	0.0025636	0.0176449	0.0224037	0.00955489		0.0545701	0.0250629	0.0163063	0.0626801	0.0153997	0.0136148		0	0	0	0.132737	0	0
	0.00936841	0.00292753	0.00159075	0.003078	0.0015052	0.00144469		0.00317572	0.00794906	0.00666969	0.0079796	0.00599418	0.00994718		0.012697	0.0568352	0.0197793	0.0821458	0.0173984	0.0294678		0.383742	0	0.0210323	0	0.140987	0
	0.00204677	0.0138544	0.00255806	0.00304999	0.00509321	0.000122712		0.00133715	0.0137623	0.0127799	0.0117873	0.0079202	0.00440995		0.0120179	0.0316961	0.0299099	0.0457564	0.0298139	0.0769611		0	0	0.140566	0.0441528	0	0
	0.00518408	0.00227128	0.00487908	0.00321235	0.0004243	0.00123367		0.00802096	0.0136741	0.00740344	0.0110429	0.00391762	0.0146713		0.0342963	0.0476474	0.0622218	0.0971392	0.0314209	0.022514		0.272468	0.0223334	0	0	0	0
	0.000465885	0.0146446	0.00388854	0.00652676	0.00356505	0.00276361		0.00922097	0.00779821	0.00836514	0.0128101	0.00958555	0.00682442		0.0631896	0.0427813	0.0289303	0.0475572	0.0368132	0.109221		0.14832	0	0	0	0	0
	0.00604467	0.0133247	0.00861843	0.0056822	0.00296227	0.00827823		0.00802096	0.0112069	0.00100315	0.01114	0.00353228	0.0180514		0.0490739	0.0466052	0.029863	0.185622	0.0355332	0.019849		0.070046	0	0	0	0	0
	0.00599563	0.0079855	0.00500544	0.00263458	0.00348211	0.00127451		0.00564435	0.0132571	0.00872774	0.0051808	0.0064273	0.00402667		0.0123649	0.0752451	0.0167056	0.0266959	0.0286453	0.0299286		0.114354	0	0	0	0	0
	0.000573069	0.00312809	0.00157095	0.00462067	0.00393718	0.00390031		0.0044459	0.00762952	0.0184478	0.00319221	0.0106383	0.000760425		0.0170493	0.0695713	0.0310808	0.0273126	0.0381405	0.082027		0.00660697	0	0.145157	0	0	0
	0.00482859	0.00179459	0.000216434	0.00787139	0.000217255	0.000734209		0.0175594	0.00759036	0.00197843	0.00753261	0.0108109	0.0049549		0.0712991	0.0335589	0.0330104	0.0188098	0.0260118	0.0239186		0.20089	0	0	0.0182683	0	0
	0.00365241	0.00108469	0.0024693	0.0138208	0.000531731	0.00128521		0.00191286	0.00961367	0.0154898	0.00155686	0.00868607	0.00610533		0.0817964	0.0883285	0.0654342	0.0514128	0.0357796	0.0211333		0	0	0	0	0.117291	0
	0.00934009	0.0166706	0.00691089	0.00269351	0.00437863	0.0004901		0.0129311	0.0124737	0.00373394	0.00802176	0.00855531	0.00465495		0.0651973	0.068928	0.0478846	0.0620253	0.057887	0.0364843		0	0	0	0	0	0
	0.00455968	0.000953498	0.00513284	0.00240064	0.00348196	0.00592929		0.00972393	0.0123015	0.00374788	0.0119333	0.0118459	0.000328832		0.101802	0.0339985	0.0714895	0.0343259	0.0188055	0.0330338		0.156665	0	0	0	0	0
	0.00534926	0.00179096	0.0024596	0.00746206	0.000886294	0.000905766		0.00291572	0.0186086	0.00208193	0.0146597	0.00870475	0.0136742		0.0698317	0.0768591	0.0356545	0.0719793	0.031082	0.0630215		0	0	0.0808148	0	0	0
	0.00338725	0.0124562	0.0101369	0.00169789	0.000823017	0.0012143		0.0196813	0.0122059	0.00263327	0.00427809	0.0124033	0.00817971		0.0924387	0.0260143	0.0334926	0.0985748	0.041063	0.0919703		0	0	0	0	0.291039	0
	0.00638926	0.00322076	0.00384495	0.00920425	0.00452505	0.000365828		0.00625908	0.00930596	0.00817841	0.00443508	0.0202701	0.0138909		0.121057	0.0717427	0.0481476	0.0497076	0.0355332	0.125904		0	0	0	0	0	0
	0.0010612	0.00237248	0.00275839	0.00979126	0.00419755	0.00233562		0.00789874	0.0104767	0.00296765	0.013413	0.0136922	0.0145152		0.0146989	0.083647	0.0718562	0.0313806	0.0402908	0.0196016		0	0	0.16678	0	0.0373363	0
	0.00346553	0.0023118	0.00159962	0.0209127	0.000158256	0.000265172		0.00200906	0.01164	0.00260858	0.0149162	0.00408889	0.0151135		0.0185815	0.0410556	0.0244541	0.0614535	0.0236668	0.036005		0	0	0.01246	0	0.0585875	0
	3.3671e-05	0.0121467	0.000770839	0.00109139	0.00292637	0.000132603		0.00689039	0.00736338	0.000195057	0.00826152	0.000856311	0.000287728		0.046709	0.0862127	0.0434322	0.0576724	0.0476872	0.062167		0	0	0	0	0	0
	0.00288962	0.000808546	0.000844169	0.00159883	0.00393429	0.00827823		0.000947146	0.00849964	0.0143702	0.00702675	0.0113301	0.0096091		0.0420118	0.0577628	0.0693184	0.0464543	0.0257673	0.00492487		0	0	0	0	0.144023	0
	0.00169826	0.00206167	0.00073616	0.00377307	0.00133914	0.0129179		0.00284144	0.0092264	0.00918422	0.00953159	0.0013701	0.00959409		0.0829407	0.0387396	0.0597714	0.063363	0.0185609	0.0226034		0.0967082	0	0	0	0.0553845	0
	0.00462752	0.00641055	0.00444661	0.00250606	0.000461813	0.000561633		0.00631497	0.0133508	0.00542479	0.012221	0.0136303	0.00607593		0.0970555	0.0862127	0.0546	0.014173	0.0257673	0.146576		0	0	0	0	0	0
	0.000197419	0.00147109	0.00807262	0.00594931	0.00200469	0.0144618		0.00341715	0.0162504	0.00540712	0.0115059	0.0189661	0.00542574		0.0191716	0.0672973	0.0712166	0.029337	0.0314399	0.03408		0	0	0	0	0.0485847	0
	0.00369611	0.00981829	0.00531828	0.000973299	0.00592856	0.00112933		0.00488133	0.0144299	0.00624578	0.0103323	0.00820035	0.00397875		0.0216318	0.043853	0.022688	0.0393181	0.051005	0.0282298		0.133618	0	0.0161826	0	0	0.0417048
	0.00313936	0.0031371	0.000221196	0.00474227	0.000796782	0.0104654		0.0153266	0.0161552	0.0105598	0.00958433	0.0245913	0.00681135		0.0527692	0.039325	0.036559	0.0424298	0.0299031	0.0201959		0.0440057	0	0	0	0	0
	0.00463409	0.00204154	0.00453021	0.00773475	0.00039419	0.0150852		0.00410215	0.0112502	0.00795802	0.0144542	0.00759102	0.00362596		0.133322	0.0727433	0.0375484	0.071564	0.0241278	0.0199044		0.0590083	0.0923151	0	0.114402	0	0
	0.00936841	0.013671	0.00335725	0.00158309	0.0035942	0.00358991		0.0142472	0.0123449	0.00557924	0.00248574	0.0105726	0.00451039		0.074011	0.0608917	0.045035	0.0988197	0.0420021	0.0185485		0	0.0891665	0.0386837	0	0	0
	0.00115825	0.00235628	0.001211	0.000923149	0.00397542	0.0004901		0.00737677	0.0136973	0.00670267	0.00370244	0.00926957	0.00549091		0.0408907	0.0483354	0.0280965	0.0803271	0.0554769	0.100507		0	0	0	0	0	0
	0.00217453	0.0035615	0.00447048	0.00746206	0.00568061	0.0187327		0.00834944	0.0123536	0.0048304	0.00444817	0.00453845	0.00303308		0.0355899	0.0300813	0.0580045	0.0285846	0.0282433	0.0253622		0	0	0.046733	0	0	0
	0.00249236	0.0136186	0.00853377	0.00979126	0.00138687	0.0012143		0.0158072	0.00926983	0.00535059	0.00635038	0.00560392	0.0129036		0.0445816	0.0926469	0.0441417	0.0249436	0.0389838	0.0506984		0	0	0	0	0.0136451	0
	0.000159922	0.00239853	0.0395476	0.00112595	0.00207783	0.018309		0.0188089	0.00787188	0.0046535	0.00657851	0.013852	0.0101017		0.0429967	0.0528015	0.0551233	0.014173	0.0298587	0.0734676		0.0687217	0	0.0142963	0	0	0.0425563
	0.00394088	0.00432643	0.00446838	0.0014685	0.00146602	0.00196042		0.00614731	0.020283	0.00117034	0.0132897	0.0203347	0.0145152		0.0975553	0.0467711	0.0423773	0.0835029	0.0268743	0.0276981		0.0555577	0	0	0	0	0
	0.00273657	0.00460017	0.00396467	0.000206226	0.00315669	0.00019545		0.0181879	0.00807761	0.0106616	0.00662208	0.00995629	0.0107487		0.0107474	0.0406452	0.227071	0.0525879	0.0192947	0.0262524		0.108082	0	0	0	0.0045598	0
	0.00237093	0.0191987	0.00372819	0.0018167	0.00260645	0.000469213		0.00284144	0.00988873	0.0183142	0.0038891	0.00759102	0.0132828		0.0400761	0.0670014	0.0313548	0.0480624	0.0371874	0.116708		0	0	0	0.0144795	0	0
	0.0019719	0.0109063	0.000861157	0.0028395	0.000715143	0.00353699		0.0147647	0.00920372	0.0072468	0.00378094	0.0210675	0.01742		0.0505794	0.0468488	0.0729643	0.0467973	0.055065	0.0205926		0.439317	0	0	0.0808598	0	0
	0.00108444	0.00179329	0.00185239	0.00693163	0.00787889	0.000326571		0.00469431	0.0122139	0.00179731	0.00786372	0.00435237	0.0136742		0.0139243	0.0222045	0.0693263	0.0452522	0.0549583	0.142233		0.0600492	0	0.0295091	0	0.146407	0
	0.0258991	0.0134434	0.00380665	0.00432869	0.000355135	0.0171502		0.00705081	0.0101776	0.00370608	0.0100985	0.0284815	0.0157465		0.118544	0.0416525	0.0368631	0.0981923	0.0336193	0.024061		0	0.0622633	0	0	0	0
	0.014457	0.00358222	0.00412822	0.00148001	0.00724821	2.01662e-05		0.00502962	0.0132585	0.00275866	0.0198801	0.0182688	0.00478494		0.0298324	0.050922	0.0479092	0.0583905	0.0574492	0.0139104		0	0.0221024	0	0	0.157665	0
	0.00302353	0.00337469	0.00174096	0.00430434	0.00507666	0.0177114		0.0046216	0.00723031	0.00532586	0.0182518	0.0200976	0.00744791		0.0457226	0.0364086	0.0625955	0.0332949	0.0571021	0.0151557		0	0	0.0808148	0	0.0330657	0
	6.89154e-05	0.00360641	0.00493239	0.0014685	0.00223201	0.00450994		0.010824	0.00948607	0.0117048	0.0175485	0.019742	0.0132146		0.0447041	0.0362413	0.0463128	0.0516625	0.0425645	0.0275143		0.0880776	0.011169	0	0.0335569	0.116628	0
	0.00698034	0.000993054	0.00859733	0.00267799	0.00590055	0.000408241		0.00133715	0.00790824	0.0067066	0.00419232	0.0101259	0.0171079		0.0798999	0.1066	0.0222302	0.0576724	0.0266413	0.0286346		0.104427	0	0	0	0	0
	0.00367048	0.0148499	0.000967531	0.0217935	0.0022671	0.0107507		0.00654663	0.00799099	0.00434698	0.00357162	0.00751044	0.0130213		0.0482	0.0660045	0.0417367	0.0428866	0.0614696	0.0520074		0	0	0	0	0	0
	0.0188921	0.00289984	0.00714287	0.00896145	0.00216788	0.0145745		0.0060119	0.0104114	0.00486332	0.0141366	0.0099734	0.00269316		0.106919	0.0247512	0.071256	0.127727	0.0388998	0.0950497		0	0	0	0	0.0176909	0
	8.82344e-05	0.00395177	0.00851225	0.00137886	0.000185793	0.0106108		0.0167905	0.00979081	0.00699946	0.00934387	0.00866739	0.0087317		0.0460747	0.0362958	0.0356163	0.0326141	0.057887	0.0223427		0	0	0	0	0	0
	0.00601956	0.0150308	0.00098392	0.0130409	0.00197396	0.0107507		0.00213572	0.00911583	0.00786512	0.0103619	0.00160683	0.0170038		0.059305	0.0734225	0.0153924	0.0576724	0.0436048	0.0324711		0	0	0	0.0481618	0.111964	0
	0.00102387	0.00392876	0.00220462	0.00902873	0.00117135	0.00115158		0.00248858	0.00805516	0.00923369	0.013956	0.00224782	0.00885083		0.0709084	0.033981	0.0217293	0.0530396	0.0340522	0.0216949		0.0708605	0	0.00401941	0	0	0
	0.0212142	0.000462978	0.00123573	0.000985836	0.00257589	0.00115046		0.00341715	0.0100263	0.00146293	0.00644668	0.020755	0.0084181		0.0712991	0.0506589	0.0313932	0.0437707	0.0371102	0.0218323		0	0	0	0	0	0
	0.00558551	0.00472652	0.00361943	0.00298882	0.00130125	0.00118893		0.00647024	0.00779821	0.00686755	0.0141366	0.00456106	0.00665446		0.132061	0.0914353	0.0246099	0.0407785	0.00950399	0.00900102		0.040277	0	0	0.0635934	0	0
	0.00027588	0.0112743	0.00266149	0.0017184	0.00150899	0.000408241		0.00894154	0.00993636	0.00552163	0.0170848	0.00993321	0.00622293		0.108459	0.0479734	0.0231356	0.126069	0.0433141	0.0305315		0.0441441	0.0118933	0	0.0272104	0	0
	0.000277607	0.0154156	0.0942545	0.00752154	0.00364891	0.00043167		0.00449938	0.0148595	0.00284722	0.0153949	0.0141844	0.0151482		0.127971	0.0399631	0.0255332	0.0120147	0.0520583	0.0372975		0	0.0054709	0	0	0	0.0218662
	0.000329988	0.00240676	0.00459441	0.00806437	0.00470582	0.0129179		0.0065385	0.00907728	0.0012818	0.0198801	0.00365691	0.00197299		0.026775	0.092722	0.0490972	0.0392852	0.0367477	0.0214874		0	0	0	0.11268	0	0
	0.00241191	0.0150736	0.000936762	0.00939648	0.00904314	0.000670872		0.0162434	0.0105868	0.00110068	0.00959049	0.0039325	0.00470395		0.0661091	0.0267248	0.0470231	0.0315076	0.0289413	0.0682747		0	0.0923151	0.0253566	0.0240912	0.117291	0
	0.000410861	0.00728177	0.00108314	0.0088196	0.00553011	0.00363793		0.00597966	0.00854849	0.00556278	0.00773865	0.0196666	0.0139626		0.0168151	0.0897495	0.0276032	0.0502818	0.0136266	0.0499999		0.20089	0	0	0	0	0
	0.000176001	0.00167875	0.00727776	0.00775609	0.00298893	0.0154802		0.00204286	0.00616572	0.00719211	0.0118866	0.00116356	0.00607593		0.039438	0.0454736	0.0306953	0.071564	0.0443931	0.0608739		0.101924	0	0	0	0.120596	0
	0.00371656	0.00298842	0.00420684	0.00118545	0.000824117	0.0201793		0.007089	0.00959991	0.00579579	0.0213456	0.00575869	0.00564473		0.0229188	0.0605414	0.047794	0.0716388	0.0340286	0.0264014		0.165592	0	0	0.0743905	0.0963116	0.0135417
	0.00774828	0.00382233	0.00147065	0.0127039	0.00189506	0.000647618		0.00182001	0.0137436	0.00820314	0.0145659	0.0227701	0.00737818		0.0467959	0.0437787	0.028303	0.0206429	0.0554769	0.0400171		0	0	0	0	0.1704	0
	0.000383281	0.0023605	0.00279282	0.00302382	0.00136796	1.7018e-05		0.0161325	0.00692443	0.00726328	0.00771472	0.00875578	0.00452145		0.112016	0.0656422	0.039815	0.110227	0.0356143	0.115086		0.114604	0	0	0	0	0
	0.000176001	0.00171449	4.41117e-05	0.0093772	0.00446115	0.00750777		0.00698206	0.00972369	0.00587957	0.0136037	0.0113032	0.014784		0.0394346	0.0846156	0.0365496	0.0797683	0.0557809	0.0248165		0	0	0	0	0.0793925	0
means	0.00483634	0.00678183	0.00413704	0.00446056	0.00327945	0.00482665		0.00780952	0.0100843	0.00617108	0.0104598	0.0109603	0.00909994		0.0546953	0.0564147	0.0511986	0.0587331	0.0400953	0.0456419		0.0519348	0.0130232	0.0242807	0.00860173	0.0240117	0.00591115
ratios	1.40227	0.610018						1.29129	0.611946			0.830262			1.03143	0.90754		0.682669				0.250761			2.7915	0.246178
		0.483564		0.735209				1.33936								0.710724	0.891468					0.165626	1.84376

## Sheet: suppl. material
supplementary figure 2 B									supplementary figure 3											supplementary figure 8
1) dDF/F			2) event rate in 10sec bins			3) event amplitude			ontology	Term	Number of Genes	-log adj p								C) 3xCR													D) GPC6
purple neuron	red neuron		purple neuron	red neuron		purple neuron	red neuron		MGI Mammalian Phenotype	abnormal CNS synaptic transmission MP:0002206	51	27.9215								DF/min avg and sem by distance band, during fast expansion normalized by 0-mm distance
0	0		1.2	1.7		0.027376	0.14502		MGI Mammalian Phenotype	abnormal nervous system electrophysiology MP:0002272	47	26.0221								animal 1		animal 2											DF/min p-values
0	0		1.4	1.5		0.106754	0.0498728		MGI Mammalian Phenotype	abnormal miniature excitatory postsynaptic currents MP:0004753	46	24.806								1	0.0504826	1	0.0263225										slow	fast
0	0.0709847		0.9	1.5		0.0239907	0.0440457		MGI Mammalian Phenotype	hyperactivity MP:0001399	131	23.4363								3.36266	0.343376	0.385523	0.0295927										0.011424	0.04122
0	0.0173095		1.4	1.6		0.0186423	0.0279764		MGI Mammalian Phenotype	abnormal excitatory postsynaptic currents MP:0002910	40	20.4585								6.22424	1.08232	0.318341	0.0294078										0.00845	0.23693
0	0		1	1.6		0.0223129	0.0458527		MGI Mammalian Phenotype	increased susceptibility to pharmacologically induced seizures MP:0002906	40	18.384								68.6635	10.9238	0	0										0.00328	0.936748
0	0		1.3	1.4		0.0241604	0.108208		MGI Mammalian Phenotype	seizures MP:0002064	41	15.6217								42.405	11.1301	0	0										0.137284	0.100368
0	0		1.3	1.4		0.0572978	0.00509629		MGI Mammalian Phenotype	tonic-clonic seizures MP:0003997	27	14.4333								10.0761	2.52918	0	0										0.065482	0.595958
0	0		1.2	1.2		0.0171004	0.08775		MGI Mammalian Phenotype	abnormal inhibitory postsynaptic currents MP:0002945	29	14.2464																					0.683422	0.980544
0	0		0.7	1.2		0.0132881	0.0565996		MGI Mammalian Phenotype	abnormal excitatory postsynaptic potential MP:0002912	30	12.527								DF/min avg and sem by distance band, during slow expansion normalized by 0-mm distance													0.02472	0.465554
0	0.0935062		0.6	0.2		0.00787705	0.0592716		MGI Mammalian Phenotype	abnormal action potential MP:0005402	31	11.9674								animal 1													0.11407	0.14001
0	0		1.3	1.1		0.0127213	0.004028		MGI Mammalian Phenotype	abnormal synaptic vesicle number MP:0004792	20	11.737								1	0.0350744												0.685848
0	0		0.9	1.5		0.263988	0.0701752		MGI Mammalian Phenotype	decreased anxiety-related response MP:0001364	44	11.6888								0.717489	0.0518688												0.463954
0	0		1.1	1.3		0.032863	0.185298		MGI Mammalian Phenotype	abnormal synapse morphology MP:0009538	25	11.3975								0.682408	0.134454												0.583416
0.00622817	0.184246		1.6	0.9		0.115364	0.142344		MGI Mammalian Phenotype	abnormal synaptic transmission MP:0003635	19	11.2292								0.305639	0.0521642												0.056752
0	0.046468		1	0.3		0.068781	0.02498		MGI Mammalian Phenotype	abnormal brain wave pattern MP:0004994	23	10.1439																					0.101208
0	0.0315104		0.7	0		0.00203599	0.0325804		MGI Mammalian Phenotype	abnormal neuron physiology MP:0004811	31	9.27798								DF/min p-values													0.055994
0	0		0.5	0.3		0.00792566	0.0301267		MGI Mammalian Phenotype	abnormal miniature inhibitory postsynaptic currents MP:0009435	19	8.60567								slow	fast												0.043786
0.0433145	0.0251463		0.5	0.1		0.0471984	0.0628076		MGI Mammalian Phenotype	abnormal GABA-mediated receptor currents MP:0004008	11	7.8992								0.841312	0.594036												0.012414
0.0341357	0		0.2	0.2		0.0416148	0.00345295		MGI Mammalian Phenotype	abnormal nervous system physiology MP:0003633	29	7.27675								0.352128	0.002072												0.95864
0	0		0.5	0		0.0813786	0.0350494		KEGG 2021 Human	Neuroactive ligand-receptor interaction	66	12.3394								0.043422	2e-06												0.018446
0	0.0450789		0.5	0.2		0.0449763	0.0391057		KEGG 2021 Human	GABAergic synapse	31	12.3394								0.044064	0.014456												0.706494
0.126812	0.049028		0.4	0.1		0.0079124	0.091601		KEGG 2021 Human	Calcium signaling pathway	53	12.2819								2e-06	2e-06												0.13371
0.0329466	0		0.6	0		0.000400587	0.110637		KEGG 2021 Human	Glutamatergic synapse	32	10.1838								0.136212	0.027036
0	0		0.2	0		0.0675453	0.101818		KEGG 2021 Human	Synaptic vesicle cycle	23	7.71794								0.39872	0.52687												amplitude p-values
0	0.105958		0.4	0.2		0.0612378	0.000298235		KEGG 2021 Human	Cholinergic synapse	27	6.99524								0.436186	0.22133												slow	fast
0	0		0.8	0		0.0737366	0.0707592		KEGG 2021 Human	Dopaminergic synapse	29	6.69216								0.816658	0.907446												0.003264	0.009168
0	0		0.9	0.4		0.0102835	0.102316		KEGG 2021 Human	Serotonergic synapse	22	4.19391								0.963672	0.869214												0.03549	0.415032
0	0		1.3	0.7		0.0274915	0.0316639		KEGG 2021 Human	Long-term potentiation	16	4.1308								0.665394	0.317908												0.16723	0.205178
0	0.0074181		0.5	0.6		0.0532094	0.0511395		KEGG 2021 Human	Long-term depression	14	3.47541								0.913224	0.10806												0.862716	0.108706
0	0		0.3	0.8		0.0267099	0.148154		GO Molecular Function 2021	voltage-gated cation channel activity (GO:0022843)	43	21.4856								0.908218	0.15972												0.103142	0.06859
0	0		1.5	1		0.211175	0.033383		GO Molecular Function 2021	voltage-gated potassium channel activity (GO:0005249)	34	15.699								0.981738													0.850054	0.36374
0	0		0.8	0.6		0.0211196	0.0274859		GO Molecular Function 2021	potassium channel activity (GO:0005267)	31	11.4936								0.914746													0.039542	0.997006
0	0.0481296		0.2	0.8		0.00505361	0.00173593		GO Molecular Function 2021	syntaxin-1 binding (GO:0017075)	14	8.89614								0.08392													0.071084	0.120294
0	0		1	1.1		0.00268283	0.0615292		GO Molecular Function 2021	GABA receptor activity (GO:0016917)	13	7.65324								0.676256													0.102722
0	0		0.6	0.9		0.0603218	0.0501499		GO Molecular Function 2021	syntaxin binding (GO:0019905)	21	7.48471								0.505814													0.068726
0	0.108971		1.3	1.4		0.002939	0.0260496		GO Molecular Function 2021	delayed rectifier potassium channel activity (GO:0005251)	15	7.08398								0.81912													0.053462
0	0		1	1		0.0496114	0.0358566		GO Molecular Function 2021	ligand-gated anion channel activity (GO:0099095)	11	6.64643								0.965156													0.2316
0	0		1.3	1.6		0.0264411	0.112402		GO Molecular Function 2021	voltage-gated sodium channel activity (GO:0005248)	12	6.64643																					0.171154
0.0788755	0.0112826		1.1	1.2		0.103388	0.0667634		GO Molecular Function 2021	GABA-A receptor activity (GO:0004890)	11	6.39372								Amplitudes avg and sem by distance band, during fast expansion normalized by 0-mm distance													0.341696
0	0		0.7	1.1		0.0119157	0.00241215		GO Molecular Function 2021	GABA-gated chloride ion channel activity (GO:0022851)	9	6.00033								animal 1		animal 2		animal 3		animal 4							0.340154
0	0		1.1	0.8		0.0138918	0.0113569		GO Molecular Function 2021	inhibitory extracellular ligand-gated ion channel activity (GO:0005237)	9	5.61793								1	0.0186599	1	0.0156767	1	0.0321303	1	0.0359249						0.622132
0	0		0.7	1.3		0.13189	0.0616681		GO Molecular Function 2021	calcium-dependent phospholipid binding (GO:0005544)	16	5.3018								0.705016	0.0221992	0.642732	0.0327372	0.437781	0.0391902	0.656862	0.0579948						0.022154
0	0.0758013		0.6	1		0.060995	0.0497308		GO Molecular Function 2021	voltage-gated calcium channel activity (GO:0005245)	13	4.66089								0.43937	0.0254696	0.265427	0.0398479	0.366685	0.0436667	0.417062	0.0655513						0.45624
0	0.0462408		0.7	1.4		0.0120046	0.00466287		GO Molecular Function 2021	benzodiazepine receptor activity (GO:0008503)	7	4.535								0.23154	0.0267319	0.174761	0.0362389			0.398982	0.0627938						0.939536
0	0.0490663		0.8	0.7		0.0158738	0.0541783		GO Molecular Function 2021	transmitter-gated ion channel activity (GO:0022824)	12	4.2983								0.119716	0.0426639	0.161654	0.0553761			0.316156	0.0528612						0.062866
0.0379002	0		0.9	1.2		0.0793119	0.0179279		GO Molecular Function 2021	extracellular ligand-gated ion channel activity (GO:0005230)	7	4.17625														0.467744	0.0253952
0	0		0.9	1.1		0.00245051	0.0657413		GO Molecular Function 2021	calcium channel activity (GO:0005262)	19	4.02566								Amplitudes avg and sem by distance band, during slow expansion normalized by 0-mm distance													Area p-values
0	0		0.9	1.3		0.0655582	0.02211		GO Molecular Function 2021	potassium channel regulator activity (GO:0015459)	14	3.88397								animal 1													slow	fast
0.0307325	0		1.2	1.5		0.421885	0.0236891		GO Molecular Function 2021	chloride channel activity (GO:0005254)	16	3.88314								1	0.0227189												0.00816	0.003056
0.0827324	0.0382376		0.7	0.9		0.112702	0.22189		GO Cellular Compartment 2021	neuron projection (GO:0043005)	152	49.7506								0.663954	0.0392813												0.01014	0.736928
0	0		0.8	1		0.067203	0.017841		GO Cellular Compartment 2021	dendrite (GO:0030425)	74	23.2162								0.435885	0.0318529												0.024592	0.116262
0	0		1.1	1.5		0.294189	0.0886642		GO Cellular Compartment 2021	integral component of plasma membrane (GO:0005887)	199	20.1099								0.296058	0.0183345												0.53512	0.202348
0	0		0.8	0.8		0.0133981	0.049674		GO Cellular Compartment 2021	axon (GO:0030424)	58	18.9852																					0.014736	0.039636
0	0		0.7	1		0.0751919	0.0137829		GO Cellular Compartment 2021	voltage-gated potassium channel complex (GO:0008076)	33	17.32								amplitude p-values													0.800072	0.240958
0.0349453	0		0.7	1		7.78995e-05	0.192412		GO Cellular Compartment 2021	potassium channel complex (GO:0034705)	34	16.9085								slow	fast												0.026368	0.991016
0	0		1	1.2		0.00133695	0.0142374		GO Cellular Compartment 2021	postsynaptic density (GO:0014069)	42	14.8179								0.944646	0.01421												0.069418	0.0824
0	0.0283141		0.8	1.1		0.101367	0.0221628		GO Cellular Compartment 2021	asymmetric synapse (GO:0032279)	37	11.6211								0.472846	2e-06												0.077044
0	0		1.1	0.7		0.0548194	0.0509559		GO Cellular Compartment 2021	exocytic vesicle membrane (GO:0099501)	20	11.1169								0.050666	2e-06												0.252606
0	0.0653736		1.1	1.1		0.149299	0.0570925		GO Cellular Compartment 2021	synaptic vesicle membrane (GO:0030672)	20	11.1169								0.325994	0.00867												0.07291
0.0238214	0		1.6	1		0.0386735	0.0848888		GO Cellular Compartment 2021	dendrite membrane (GO:0032590)	17	11.0869								0.001984	0.00195												0.66411
0	0		0.8	1.2		0.101079	0.0429196		GO Cellular Compartment 2021	GABA-A receptor complex (GO:1902711)	11	6.79374								0.099608	0.00901												0.15925
0	0		1.6	0.7		0.115828	0.0129215		GO Cellular Compartment 2021	cation channel complex (GO:0034703)	20	5.93338								0.16282	2e-06												0.204764
0.0154239	0		0.8	1		0.00703719	0.347447		GO Cellular Compartment 2021	postsynaptic density membrane (GO:0098839)	10	5.35136								0.082522	0.034222												0.144526
0	0		1.1	1.5		0.0238443	0.139204		GO Cellular Compartment 2021	postsynaptic specialization membrane (GO:0099634)	10	5.12765								0.066658	0.022142												0.48414
0	0.0370113		1.2	1.2		0.0859111	0.120004		GO Cellular Compartment 2021	voltage-gated sodium channel complex (GO:0001518)	9	5.0602								0.06692	0.022138												0.022162
0	0.00820147		1.4	1		0.016994	0.06933		GO Cellular Compartment 2021	cytoskeleton of presynaptic active zone (GO:0048788)	6	4.91871								0.013384	0.006036												0.24733
0	0.0848373		1.1	1.5		0.0819092	0.00394265		GO Cellular Compartment 2021	GABA-ergic synapse (GO:0098982)	9	4.83723								0.062	0.143438												0.659288
0	0.00126322		1	1		0.0558683	0.026422		GO Cellular Compartment 2021	clathrin-sculpted gamma-aminobutyric acid transport vesicle (GO:0061200)	6	4.4153								0.09372	0.092476												0.9034
0	0		1.5	1.3		0.0484786	0.052936		GO Cellular Compartment 2021	clathrin-sculpted gamma-aminobutyric acid transport vesicle membrane (GO:0061202)	6	4.4153								0.409684
0	0		1.1	1		0.0483765	0.0720473		GO Biological Process 2021	chemical synaptic transmission (GO:0007268)	100	38.1796								0.32149													Event rate avg and sem by distance band, during fast expansion normalized by 0-mm distance
0	0		0.9	1.2		0.0623992	0.05788		GO Biological Process 2021	anterograde trans-synaptic signaling (GO:0098916)	78	28.5786								0.055362													animal 1
0	0.0676294		1.2	1.3		0.00524139	0.111987		GO Biological Process 2021	neurotransmitter secretion (GO:0007269)	28	18.6829								0.51984													1	0.0322574
0	0		1.1	1.1		0.0755839	0.0457783		GO Biological Process 2021	regulation of cation channel activity (GO:2001257)	38	17.932								0.08931													1.03249	0.0558286
0.0059448	0.00712455		1.2	1.6		0.0179412	0.0885031		GO Biological Process 2021	signal release from synapse (GO:0099643)	27	17.9219								0.162136													1.06386	0.0595874
0	0		1.5	1.5		0.0165209	0.0349445		GO Biological Process 2021	potassium ion transmembrane transport (GO:0071805)	46	16.9107								0.362382													0.98705	0.122521
0	0		1.3	1.4		0.0901121	0.0150827		GO Biological Process 2021	regulation of neurotransmitter receptor activity (GO:0099601)	30	16.9107
0	0.0970601		0.9	1		0.0163743	0.0966911		GO Biological Process 2021	inorganic cation transmembrane transport (GO:0098662)	66	16.7918								Area avg and sem by distance band, during fast expansion normalized by 0-mm distance													Event rate avg and sem by distance band, during slow expansion normalized by 0-mm distance
0	0					0.0478297	0.0438325		GO Biological Process 2021	potassium ion transport (GO:0006813)	42	16.1648								animal 1		animal 2		animal 3		animal 4		animal 5		animal 6			animal 1
0	0					0.0520058	0.0806499		GO Biological Process 2021	modulation of chemical synaptic transmission (GO:0050804)	39	15.5952								1	0.021645	1	0.0352368	1	0.0411316	1	0.0505044	1	0.0635524	1	0.0519857		1	0.0210105
0	0					0.103813	0.0384353		GO Biological Process 2021	neurotransmitter transport (GO:0006836)	31	14.5646								0.59057	0.0395589	0.33343	0.0336865	0.549616	0.051125	0.526943	0.0555751	0.595574	0.0687481	0.380953	0.0499703		0.961709	0.0299021
0.0657118	0					0.044446	0.044842		GO Biological Process 2021	synaptic vesicle exocytosis (GO:0016079)	22	12.8357								0.323582	0.0631292	0.262258	0.0341721	0.327126	0.0563709	0.415307	0.0668422	0.567879	0.0639299	0.252715	0.0412841		0.939442	0.0529322
0	0					0.0624716	0.0464575		GO Biological Process 2021	regulation of NMDA receptor activity (GO:2000310)	18	10.4282								0.248184	0.0677633			0.291669	0.0491503	0.365186	0.0563126	0.303281	0.0469862	0.193712	0.0329514		0.838909	0.0642332
0	0					0.0119498	0.0267544		GO Biological Process 2021	positive regulation of synaptic transmission (GO:0050806)	26	9.86782								0.308793	0.1183			0.177927	0.03122	0.249033	0.0341996	0.0795119	0.0417501	0.14376	0.0287247		0.883376	0.0497873
0	0.0996312					0.10378	0.108545		GO Biological Process 2021	cation transport (GO:0006812)	41	9.60768								0	0			0.272543	0.0262751	0.202435	0.0178913	0.0552634	0.027621	0.139837	0.00782308		0.706647	0.0525722
0.0548455	0.025511					0.0685255	0.0259607		GO Biological Process 2021	axonogenesis (GO:0007409)	48	8.76396																					0.406103	0.0624962
0	0					0.0593582	0.0394665		GO Biological Process 2021	synaptic vesicle cycle (GO:0099504)	16	8.70188								Area p-values													0.578738	0.102907
0	0					0.0382805	0.0490543		GO Biological Process 2021	axon guidance (GO:0007411)	41	7.44591								slow	fast
0.0325795	0					0.066472	0.052897		GO Biological Process 2021	regulation of ion transport (GO:0043269)	24	7.44591								0.791504	0.47819												Event rate p-values
0	0					0.0385299	0.0449589		GO Biological Process 2021	sodium ion transmembrane transport (GO:0035725)	24	6.51721								0.301826	0.00208												slow	fast
0.0172455	0					0.0662364	0.0918991				6									0.085026	2e-06												0.70632	2e-06
0	0					0.0367179	0.0077325				199									0.04627	0.011562												0.467968	0.045752
0	0					0.0410565	0.0289564													0.00397	0.00195												0.614706	0.278688
0	0					0.251168	0.0313234													0.16668	0.00901												0.00468	0.448204
0	0.0205463					0.00363723	0.102381													0.413338	2e-06												0.435392	0.314044
0	0					0.0404828	0.0252414		source data:											0.110034	0.002014												0.48007	0.6198
0	0					0.0625299	0.0826816		gpc6upDeGs_GO_Biological_Process_2021											0.079158	0.018116												0.03787	0.04791
0	0.0593781					0.00441602	0.00721244		Term	Overlap	P-value	Adjusted P-value	Old P-value	Old Adjusted P-value	Odds Ratio	Combined Score	Genes			0.451234	2e-06												0.274466	0.993414
0.0286146	0					0.0140192	0.113771		chemical synaptic transmission (GO:0007268)	100/306	1.9635018281345475E-42	6.613074157157156E-39	0	0	7.162718446601942	687.8633886362574	CHRM1;RAB3A;CHRM4;CPNE6;CDH8;CRHBP;RIMS1;KIF5A;BSN;PPFIA3;CHRNB2;UNC13C;UNC13A;GABRG3;GABRG2;CACNB1;CACNB2;PRKAR1B;AKAP9;KCNQ2;KCNQ3;AMPH;STX1A;GRIA1;GRIA2;STXBP1;CHAT;CACNA1B;LIN7A;CACNA1E;CPLX1;LIN7B;GRIN2A;HRH3;PENK;ASIC2;NPTX2;NTSR1;GRIA3;SYT5;PTPRN2;HOMER1;SYT1;HTR1D;GRIN2B;DLG2;PNOC;SCN2B;GABRB3;GABRB2;SNAP25;KCNC4;HTR2C;HTR2A;GRM1;NRGN;GRM5;GRM4;GRM7;ERC2;DLGAP2;SLC18A3;SLC32A1;NPY5R;SYN3;…			0.202674	2e-06												0.29013
0	0					0.0725657	0.00435471		anterograde trans-synaptic signaling (GO:0098916)	78/244	1.566966486675973E-32	2.638771563562339E-29	0	0	6.8280290975221645	500.0410247122083	GABRB3;GABRB2;SNAP25;CHRM1;CHRM4;CPNE6;KCNC4;HTR2C;HTR2A;GRM1;NRGN;GRM5;GRM4;GRM7;KIF5A;BSN;SLC18A3;CHRNB2;UNC13C;NPY5R;GABRG3;SYN2;GABRG2;SYN1;CACNB1;CACNB2;PRKAR1B;AKAP9;KCNQ2;KCNQ3;CRH;AMPH;GRIA1;GRIA2;CACNA1B;AKAP5;CACNA1E;CPLX1;CAMKK1;CAMKK2;GRIN2A;GLRA2;GLRA3;HRH3;PENK;ASIC2;NPTX2;SNCB;GABRD;NTSR1;GRIA3;SNCA;GABRA2;GABRQ;SYT5;GABBR2;GABRA1;SLC12A5;HOMER1;SYT1;GABRA5;KCNIP2;GABRA4;GAD1;GABRA…			0.053728	0.023588												0.177008
0	0.0163713					0.0378195	0.0500053		neurotransmitter secretion (GO:0007269)	28/44	1.8484241429057824E-22	2.0751641711022253E-19	0	0	24.66679273827534	1234.388927359147	SNAP25;RAB3A;STXBP1;LIN7A;CPLX2;CPLX1;LIN7B;RIMS2;RIMS1;GRM4;PCLO;HRH3;OTOF;PPFIA3;SNCA;PTPRN2;UNC13A;SLC32A1;SYT1;GAD1;GAD2;SYN3;SYN2;SYN1;SNPH;SYT10;STX1A;VAMP2			0.347594	0.063898												2e-06
0	0.00585897					0.0196272	0.102807		regulation of cation channel activity (GO:2001257)	38/89	1.3889088568929624E-21	1.1694612575038744E-18	0	0	10.562559780009565	507.2750508576711	KCNG1;CAMK2B;GRIA1;GRIA2;CAMK2A;HPCA;JPH1;JPH4;CRHBP;GRIN2A;NEFL;GSG1L;PTK2B;NOS1;CACNG2;CACNG3;GRIA3;PRRT1;MEF2C;HOMER1;ACTN2;DAPK1;KCNAB1;GRIN2B;GRIN1;CACNB1;CACNB2;DLG2;FGF14;DLG3;KCNS1;LRRC7;KCNS2;CRH;FGF13;FGF12;VAMP2;SHANK1			0.36911													0.444788
0	0					0.0208854	0.0739053		signal release from synapse (GO:0099643)	27/43	1.7771678817393744E-21	1.1971002851396427E-18	0	0	23.767857142857142	1135.6107670945337	SNAP25;RAB3A;STXBP1;LIN7A;CPLX2;CPLX1;LIN7B;RIMS1;GRM4;PCLO;HRH3;OTOF;PPFIA3;SNCA;PTPRN2;UNC13A;SLC32A1;SYT1;GAD1;GAD2;SYN3;SYN2;SYN1;SNPH;SYT10;STX1A;VAMP2			0.612782													0.184544
0	0					0.115421	0.0297566		potassium ion transmembrane transport (GO:0071805)	46/139	2.1923209946474223E-20	1.228150799161896E-17	0	0	7.0389042812850455	318.62825746361347	KCNG1;HCN4;SLC24A2;KCNG2;HCN3;SLC24A4;KCNC1;KCNK9;KCNC2;KCNC3;LRRC38;KCNC4;KCNA2;ATP1A3;KCNA4;ATP1A1;LRRC55;KCNV1;KCNH1;KCNJ3;KCNJ4;KCNH3;KCNF1;KCNJ6;SLC12A5;KCNJ11;KCNH7;ABCC8;KCNB1;KCNIP2;KCNJ9;KCNB2;KCNJ16;KCNAB1;KCNAB2;ATP1B1;SLC9A5;SLC9A6;KCNS1;SLC9A7;KCNS2;KCNS3;KCNQ2;KCNQ3;HCN1;KCNK4			0.037498													0.723126
0	0					0.143343	0.0158306		regulation of neurotransmitter receptor activity (GO:0099601)	30/58	2.552569950752159E-20	1.228150799161896E-17	0	0	15.11525974025974	681.9189149804308	CAMK2B;GRIA1;GRIA2;CAMK2A;BEGAIN;CRHBP;GRIN2A;NEFL;GSG1L;PTK2B;DLGAP3;CACNG2;NPTX2;DLGAP2;CACNG3;GRIA3;PRRT1;LYNX1;MEF2C;ACTN2;DAPK1;GRIN2B;GRIN1;DLG2;DLG3;LRRC7;AKAP9;CRH;NPTXR;SHANK1			0.64933													0.010206
0.0865259	0					0.014924	0.116044		inorganic cation transmembrane transport (GO:0098662)	66/274	3.835923897297819E-20	1.6149239607623818E-17	0	0	4.557467649173256	203.752034885434	KCNG1;KCNG2;KCNC1;KCNK9;KCNC2;KCNC3;LRRC38;KCNC4;ATP2A2;RYR3;SLC8A1;SLC8A2;SCN9A;SCN1A;KCNH1;SLC36A1;TRPC7;KCNH3;TRPC6;SLC6A17;SLC30A3;TRPC3;KCNH7;ABCC8;SLC6A15;KCNAB1;KCNAB2;ATP1B1;SCN10A;SLC9A5;SLC9A6;SLC9A7;SCN8A;KCNQ2;KCNQ3;SCN4B;HCN4;SLC24A2;HCN3;SLC24A4;ABCB7;KCNA2;KCNA4;ATP1A3;CACNA1C;ATP1A1;LRRC55;CACNA1G;KCNV1;SCN3B;ASIC2;KCNJ4;KCNF1;KCNJ11;KCNB1;KCNB2;ATP2B4;SLC4A11;KCNJ16;SLC6A7;KCNS1;…			0.105828													0.484114
0	0.0428673					0.0530674	0.0494211		potassium ion transport (GO:0006813)	42/122	1.8285346548919455E-19	6.842783019640081E-17	0	0	7.45355504587156	321.58811841964825	KCNG1;HCN4;SLC24A2;KCNG2;HCN3;SLC24A4;KCNC1;KCNK9;KCNC2;KCNC3;LRRC38;KCNC4;KCNA2;KCNA4;LRRC55;KCNV1;KCNH1;KCNJ3;KCNJ4;KCNH3;KCNF1;KCNJ6;KCNJ11;KCNH7;ABCC8;KCNB1;KCNIP2;KCNB2;KCNJ16;KCNAB1;KCNAB2;SLC9A5;SLC9A6;KCNS1;SLC9A7;KCNS2;KCNS3;KCNQ2;KCNMA1;KCNQ3;HCN1;KCNK4			0.204792													0.251048
0	0					0.0824998	0.033522		modulation of chemical synaptic transmission (GO:0050804)	39/109	7.540426025538778E-19	2.5396154854014604E-16	0	0	7.89604445897352	329.49276073574833	MCTP1;CLSTN2;CLSTN3;LRRK2;CLSTN1;CAMK2A;CACNA1B;CPLX2;CPLX1;GRM1;SLC8A2;BEGAIN;RIMS2;RIMS1;GRM2;GRM5;RIMS3;GRM4;GRM7;NPTX2;DLGAP3;DLGAP2;CHRNB2;LGI1;MEF2C;UNC13A;HOMER1;IQSEC2;SYT1;BDNF;SYN3;SYN1;BAIAP3;BCR;STX1B;ARC;NRG3;AKAP9;NPTXR			0.552274													0.706618
0	0					0.0486501	0.113501		neurotransmitter transport (GO:0006836)	31/73	8.901577028647106E-18	2.7255010393166777E-15	0	0	10.412794685728727	408.80947671496307	SNAP25;RAB3A;STXBP1;CHAT;LIN7A;CPLX1;LIN7B;RIMS1;GRM4;HRH3;SLC17A6;SLC17A7;PPFIA3;PPFIA2;SLC18A3;GABRA2;UNC13A;PTPRN2;SLC32A1;SYT1;SLC6A15;GAD1;GAD2;SYN3;SYN2;SYN1;SYNJ1;SNPH;STX1A;VAMP2;SLC29A2																0.51478
0	0					0.0233222	0.0474341		synaptic vesicle exocytosis (GO:0016079)	22/40	5.201123841853305E-16	1.4597820916134943E-13	0	0	17.147925033467203	603.4781247400983	SYT5;SNAP25;UNC13C;RAB3A;PRRT2;UNC13A;SYT1;DOC2B;CPLX2;CPLX1;SYT7;RIMS2;RIMS1;STX1B;PCLO;RIMS3;SNPH;SYT10;OTOF;STX1A;VAMP2;SNCA																0.808356
0	0					0.0329943	0.00560618		regulation of NMDA receptor activity (GO:2000310)	18/32	1.4399645921339097E-13	3.730615958697698E-11	0	0	17.98841698841699	531.8992803929453	CAMK2B;GRIA1;GRIA2;MEF2C;ACTN2;DAPK1;CAMK2A;GRIN2B;GRIN1;CRHBP;GRIN2A;DLG2;DLG3;LRRC7;CRH;NEFL;PTK2B;GRIA3			Event rate avg and sem by distance band, during fast expansion normalized by 0-mm distance
0	0					0.00376649	0.00482944		positive regulation of synaptic transmission (GO:0050806)	26/73	5.635565100091255E-13	1.3557559469362392E-10	0	0	7.772674680208266	219.22447128147348	SLC24A2;CLSTN2;RGS14;CLSTN3;CLSTN1;ADCY1;AKAP5;SLC8A2;CRHR2;RIMS2;RIMS1;GRIN2A;RIMS3;PTK2B;DRD1;CACNG2;CACNG3;LGI1;SYT1;GRIN2B;BAIAP3;STX1B;ARC;SHANK3;SHANK2;VAMP2			animal 1		animal 2											Rhythmicity p-values
0	0.120797					0.00480746	0.0797918		cation transport (GO:0006812)	41/174	1.0990975526511383E-12	2.467840371552689E-10	0	0	4.3607701453787255	120.08048525533827	KCNG1;HCN4;KCNG2;KCNC1;KCNK9;TMEM63C;KCNC4;KCNA2;KCNA4;SLC8A1;SLC8A2;KCNV1;PANX2;SCN9A;SCN3B;KCNH1;SCN1A;KCNJ3;SLC36A1;KCNJ4;KCNH3;KCNF1;KCNJ6;TRPC6;SLC6A17;ABCC8;KCNIP2;KCNB2;SLC4A11;KCNJ16;KCNAB1;ATP1B1;GRIN1;KCNS1;KCNS2;SCN8A;KCNS3;KCNMA1;FGF13;SCN4B;KCNK4			1	0.0186599	1	0.0156767										slow	fast
0	0					0.00521317	0.00272871		axonogenesis (GO:0007409)	48/240	8.180576649288747E-12	1.7220113846752812E-9	0	0	3.544162826420891	90.4798488653014	EPHB6;GRB7;SPTBN4;DRAXIN;RAB3A;EPHA10;ATL1;USP33;NRXN3;IGSF9;MYPN;EFNB1;SHH;KIF5C;KIF5A;SLITRK3;SLIT1;NEFH;SPTAN1;SPTBN1;SPTBN2;EPHA5;LGI1;EPHA4;SEMA6C;EPHA7;EPHA6;UNC5A;BDNF;LMTK2;VSTM2L;PRKCA;CCK;UNC5D;L1CAM;BAIAP2;ISL1;ZDHHC17;SPTB;GFRA4;EFNA3;SLC9A6;ADGRB1;MAP1A;ULK1;CNTN4;SHANK3;CDK5R1			0.705016	0.0221992	0.642732	0.0327372										0.972272	0.835126
0	0					0.00822328	0.0654889		synaptic vesicle cycle (GO:0099504)	16/30	1.0027640585626583E-11	1.9866525583759018E-9	0	0	15.965731420004284	404.342937491392	SNAP25;RAB3A;SLC32A1;CPLX2;CPLX1;SYT7;RIMS1;PCLO;SYT10;SYNDIG1;OTOF;SLC17A6;SLC17A7;STX1A;VAMP2;SNCA			0.43937	0.0254696	0.265427	0.0398479										0.902006	0.099674
0	0					0.0321154	0.0479841		axon guidance (GO:0007411)	41/203	1.975203253058836E-10	3.5817191947748494E-8	0	0	3.5745314961001236	79.87354835179312	EPHB6;GRB7;SPTBN4;DRAXIN;EPHA10;USP33;NRXN3;NTN5;IGSF9;MYPN;EFNB1;SHH;KIF5C;CHN1;KIF5A;PLXNA2;SLIT1;PLXNA1;SPTAN1;SPTBN1;PLXNA4;SPTBN2;EPHA5;LGI1;EPHA4;SEMA6C;EPHA7;EPHA6;UNC5A;BDNF;VSTM2L;PRKCA;UNC5D;L1CAM;SPTB;GFRA4;EFNA3;CNTN4;SHANK3;RNF165;CDK5R1			0.23154	0.0267319	0.174761	0.0362389										0.737684	0.430854
0	0					0.00976774	0.0197976		regulation of ion transport (GO:0043269)	24/79	2.0205660540594457E-10	3.5817191947748494E-8	0	0	6.119292472233648	136.59774241634057	CHRNB2;KCNJ4;SYT5;SPTBN4;KCNJ6;SYT3;CHRM1;KCNJ11;SYT1;KCNJ9;KCNA2;KCNJ16;PDZK1;ATP1A1;SYT13;SYT7;SCN10A;SYT11;SYT10;NOS1;DRD1;VAMP2;KCNJ3;SNCA			0.119716	0.0426639	0.161654	0.0553761										0.75974	0.426462
0	0					0.0273191	0.0310086		sodium ion transmembrane transport (GO:0035725)	24/87	1.8048664548574888E-9	3.0393951099800114E-7	0	0	5.339941104646987	107.50785538309923	HCN4;SLC24A2;HCN3;SLC24A4;SLC6A17;SLC6A15;ATP1A3;ATP1A1;ATP1B1;SLC8A1;SLC8A2;SCN10A;SLC6A7;SLC9A5;SLC9A6;SLC9A7;SCN8A;SCN9A;ASIC2;SCN3B;SCN4B;SCN1A;HCN1;SCN2B																0.661192	0.021352
0.0498957	0					0.0874336	0.0825551		cardiac muscle cell action potential (GO:0086001)	14/30	1.9891225470232767E-9	3.04516579017018E-7	0	0	12.204154191616766	244.51721277061313	HCN4;KCNIP2;CACNA2D1;ATP1A1;CACNA1C;ATP1B1;SLC8A1;CACNA1G;SCN10A;SCN3B;FGF12;SCN4B;SCN1A;SCN2B			Event rate p-values													0.89669	0.008976
0.0020045	0					0.00127816	0.06001		regulation of catecholamine secretion (GO:0050433)	14/30	1.9891225470232767E-9	3.04516579017018E-7	0	0	12.204154191616766	244.51721277061313	CHGA;CHRNB2;SYT5;SYT3;SYT1;KCNB1;KCNA2;SYT13;SYT7;HRH3;SYT11;SYT10;STX1A;SNCA			slow	fast												0.069146	0.008982
0	0					0.0930131	0.0695152		regulation of regulated secretory pathway (GO:1903305)	15/35	2.2854800212548056E-9	3.346737700689646E-7	0	0	10.46629213483146	208.24456754129196	SYT5;SYT3;RAB3A;SYT1;LRRK2;SYT13;SYN1;SYT7;RIMS2;RIMS1;PREPL;RIMS3;RAB15;SYT11;SYT10			0.354238	0.00147												0.78517	0.172974
0.133714	0					0.06684	0.0353269		calcium ion-regulated exocytosis of neurotransmitter (GO:0048791)	9/12	5.178154103241719E-9	7.266676258215879E-7	0	0	41.7158836689038	795.8897186430871	RIMS2;SYT5;RIMS1;UNC13C;RIMS3;UNC13A;SYT1;DOC2B;SYT7			0.62375	2e-06												0.196464
0	0					0.0418885	0.0630519		glutamate receptor signaling pathway (GO:0007215)	15/37	5.79365486193216E-9	7.805211829995006E-7	0	0	9.513789581205312	180.44331394832102	GRIA2;DAGLA;HOMER1;KCNB1;GRIN2B;GRM1;GRIN1;GRM2;GRIN2A;GRM5;GRM4;GRM7;PTK2B;GRIA3;CDK5R1			0.09771	2e-06												0.202786
0	0.129697					0.113957	0.00814751		adenylate cyclase-inhibiting G protein-coupled receptor signaling pathway (GO:0007193)	19/60	7.1618583822835E-9	9.277361165973396E-7	0	0	6.479100621209067	121.51226888082167	GABBR1;CHRM1;CHRM4;HTR1D;PDE2A;NPY1R;OPRL1;ADCY3;ADCY2;ADCY1;AKAP5;HTR5A;MCHR1;ADCY5;GRM4;ADCY9;GNAL;GRM7;HRH3			0.156354	0.93931												0.401864
0	0					0.0695874	0.121987		nervous system development (GO:0007399)	64/447	8.790298020919433E-9	1.0965082864613575E-6	0	0	2.3735996004369206	44.02936402469423	ACHE;TENM1;NRSN2;CHRM1;DAGLA;MYT1L;GDA;CPNE6;PCSK9;CYP46A1;HAPLN4;RAPGEFL1;NRGN;FGF5;SHH;ZIC3;SH3GL2;PCDHAC1;EMX1;MEF2C;RBFOX1;SRRM4;RBFOX3;ACTL6B;HPCAL4;IGFN1;SREBF2;GFRA4;SCN8A;ADGRB1;KCNQ2;RAPGEF5;LY6H;SHANK3;SHANK2;PRPS1;IGSF8;DLX5;DLX6;NTN5;PRDM12;ACVR1B;KALRN;NEUROD2;ACVR1C;SPOCK2;SPOCK1;DRD1;ASIC2;LGI1;BDNF;CRIM1;L1CAM;PCDHB11;ARHGAP26;DCLK1;NELL1;AHI1;APC;SERPINI1;CNTN4;FGF13;FGF12;CBLN1			0.740082	0.78948												0.286784
0	0					0.0303517	0.0170566		regulation of neurotransmitter secretion (GO:0046928)	14/33	9.24031986855612E-9	1.1114784756177505E-6	0	0	10.27552789158525	190.094073738031	MEF2C;MCTP1;LRRK2;CAMK2A;CPLX2;CPLX1;SYN1;BAIAP3;RIMS2;RIMS1;STX1B;PREPL;RIMS3;SYT11			0.203278	0.036034												0.129482
0	0					0.0101845	0.0252196		positive regulation of potassium ion transmembrane transport (GO:1901381)	16/44	1.1631670207433029E-8	1.350878112366705E-6	0	0	7.9768687085028915	145.7336762272172	KCNJ4;GABBR2;GABBR1;KCNJ6;ACTN2;KCNIP2;KCNJ9;AMIGO1;KCNJ16;AKAP6;ATP1B1;WNK2;AKAP9;KCNMA1;NOS1AP;KCNJ3			0.835062	0.52254												0.406444
0	0					0.0735681	0.013958		chloride transmembrane transport (GO:1902476)	17/50	1.3199109952794443E-8	1.4818200773670563E-6	0	0	7.19473050080702	130.53483321218627	GABRB3;GABRA2;GABRQ;GABRB2;GABRA1;SLC12A5;GABRA5;GABRA4;GABRA3;ANO5;GABRG3;ANO2;GABRG2;ANO3;GLRA2;GLRA3;GABRD			0.889992	0.923544												0.030634
0	0					0.01165	0.0259577		cellular response to calcium ion (GO:0071277)	20/69	1.5930209916699023E-8	1.7307402257884616E-6	0	0	5.708454810495627	102.49558318610654	CPNE9;SYT5;MEF2C;SYT3;PRKAA2;DMTN;CPNE5;SYT1;CPNE4;CPNE6;HPCA;ADCY1;SYT13;RYR3;SYT7;CRHBP;NEUROD2;SYT11;SYT10;KCNH1			0.53749	0.676066												0.565442
0	0					0.0200009	0.0426972		inorganic cation import across plasma membrane (GO:0098659)	21/77	2.3073996136139285E-8	2.42853809332866E-6	0	0	5.246613995485327	92.25939630189151	HCN4;SLC24A2;KCNJ4;KCNJ6;SLC12A5;KCNK9;KCNJ11;KCNJ9;CACNA2D1;ATP2B4;SLC39A10;ATP1A3;KCNJ16;ATP1A1;ATP1B1;SLC8A1;SLC8A2;SLC9A5;SLC9A6;SLC9A7;KCNJ3			0.269616	0.058364												0.011808
0.0547241	0					0.128678	0.0349592		response to calcium ion (GO:0051592)	25/107	3.330868310913808E-8	3.3544315611403818E-6	0	0	4.272434422457432	73.56041630545712	CPNE9;RYR2;PRKAA2;CPNE5;CPNE4;CPNE6;HPCA;ADCY1;RYR3;CRHBP;NEUROD2;KCNH1;SYT5;MEF2C;SYT3;DMTN;HOMER1;SYT1;TRPC3;KCNIP2;SYT13;SYT7;SYT11;SYT10;KCNMA1			0.652012	0.096592												0.00769
0.0773409	0					0.11502	0.0156202		membrane depolarization during action potential (GO:0086010)	12/26	3.3863026448566797E-8	3.3544315611403818E-6	0	0	11.938500960922486	205.35346358669347	HCN4;CACNA1I;SCN10A;SCN8A;SCN9A;CACNA1C;SCN3B;SCN4B;SLC8A1;CACNA1G;SCN1A;SCN2B			0.489676	0.353642												0.466142
0	0					0.0905095	0.0596448		regulation of calcium ion-dependent exocytosis (GO:0017158)	13/31	3.7312525065771316E-8	3.590530983471937E-6	0	0	10.064655530624117	172.14523184802874	SYT5;SYT3;SYT1;KCNB1;STXBP1;DOC2B;SYT13;SYT7;CACNA1G;CACNA1I;SYT11;SYT10;STX1A			0.011712	0.020184												0.62635
0.0351673	0.030192					0.0383532	0.036817		regulation of potassium ion transmembrane transport (GO:1901379)	17/54	4.880370933407332E-8	4.565858139921082E-6	0	0	6.415543074957928	108.00861571181281	DPP10;KCNJ4;GABBR2;GABBR1;KCNJ6;KCNIP2;KCNJ9;AMIGO1;KCNIP4;KCNJ16;KCNAB1;AKAP6;KCNAB2;DPP6;KCNMA1;NOS1AP;KCNJ3			0.290096
0	0					0.0779929	0.0110804		calcium-ion regulated exocytosis (GO:0017156)	12/27	5.720694640217103E-8	4.9645492326432634E-6	0	0	11.142002989536621	185.81062126573818	RIMS2;SYT5;RIMS1;SYT3;RIMS3;SYT1;SYT11;SYT10;DOC2B;SYT13;SYT7;VAMP2			0.397882
0	0					0.0606001	0.084999		modulation of excitatory postsynaptic potential (GO:0098815)	12/27	5.720694640217103E-8	4.9645492326432634E-6	0	0	11.142002989536621	185.81062126573818	RIMS2;TMEM25;RIMS1;STX1B;CUX2;LRRK2;PTK2B;SHANK3;SLC8A2;GRIN1;CBLN1;SHANK1			0.164242
0	0					0.0519502	0.0429693		synaptic transmission, GABAergic (GO:0051932)	8/11	5.798889843032744E-8	4.9645492326432634E-6	0	0	37.05315449577745	617.4172414111345	GABRA2;GABRA1;GABRB2;GABRA5;GABRA4;GABRA3;GABRG3;GABRG2			0.039592
0.0879298	0.0153441					0.0642181	0.0376514		regulation of dendritic spine morphogenesis (GO:0061001)	13/32	5.896139231167771E-8	4.9645492326432634E-6	0	0	9.534425067905365	158.71369112518462	CAMK2B;EPHA4;LRRK2;ARHGAP44;ARC;CUX2;SIPA1L1;KIF1A;SHANK3;NGEF;LZTS3;PPFIA2;CDK5R1			0.162022
0.00527136	0					0.0556805	0.0743033		synapse organization (GO:0050808)	27/126	6.655192319562934E-8	5.466997007875112E-6	0	0	3.82415996701711	63.19532719900869	ACHE;PTPRS;LRRK2;CX3CL1;SLC8A2;GRM5;SPOCK2;SLITRK3;DRD1;SNCB;GPC6;PPFIA3;PPFIA2;SNCA;UNC13C;UNC13A;BDNF;L1CAM;PCDHB11;IGFN1;CACNB1;CACNB2;LRFN5;MAPT;SHANK3;SHANK2;CBLN1			0.622906
0	0					0.157303	0.0192265		regulation of insulin secretion (GO:0050796)	24/104	8.031929176445694E-8	6.440842253873594E-6	0	0	4.201357466063349	68.63865246519144	EPHA5;CHGA;KCNG2;SNAP25;KCNJ11;KCNC2;ABCC8;KCNB1;ITPR1;CACNA2D2;PRKCA;CACNA1C;DOC2B;TRH;MYRIP;ADRA2C;ISL1;CACNA1E;SYT7;SSTR5;ADCY5;KCNS3;STX1A;RAPGEF4			0.46691
0	0					0.00780373	0.023485		regulation of postsynapse organization (GO:0099175)	12/28	9.396114113759893E-8	7.29858308754527E-6	0	0	10.445067264573991	169.00520480654296	ARHGAP44;EPHA4;ARC;SIPA1L1;CDKL5;HOMER1;LRRK2;KIF1A;SHANK3;LZTS3;PPFIA2;CDK5R1
0.0970775	0					0.03654	0.00099504		protein localization to membrane (GO:0072657)	35/195	9.534966028859616E-8	7.29858308754527E-6	0	0	3.0758079847908744	49.72263548505443	DPP10;SPTBN4;RAB3C;RAB3A;STXBP1;LIN7A;THY1;ZDHHC22;CYP46A1;LIN7B;TM9SF4;DPP6;RAB40B;SCN3B;SPTBN1;PACSIN1;ACTN2;KCNB1;TESC;KCNB2;PTCH1;WDR19;KCNIP4;PDZK1;FAM126B;ATP1B1;ANK1;EFR3B;CACNB2;DLG2;DLG3;LRRC7;RAB15;FGF13;SHANK3			Rhythmicity avg and sem by distance band, during fast expansion normalized by 0-mm distance
0	0.0251214					0.0494089	0.0815818		regulation of synaptic transmission, glutamatergic (GO:0051966)	15/46	1.775857022087781E-7	1.3089963139933926E-5	0	0	6.748459586806814	104.89679058379865	MEF2C;UNC13A;HOMER1;SYT1;LRRK2;GRM1;GRM2;GRM5;GRM4;GRM7;PTK2B;DRD1;CACNG2;CACNG3;SHANK3			animal 1		animal 2
0	0.0348543					0.0530054	0.00502231		protein localization to cell periphery (GO:1990778)	28/140	1.787821568993351E-7	1.3089963139933926E-5	0	0	3.5056732223903175	54.467987615816355	DPP10;RAB3C;SPTBN4;RAB3A;STXBP1;LIN7A;ZDHHC22;LIN7B;DPP6;RAB40B;SCN3B;SPTBN1;PACSIN1;ACTN2;KCNB1;PTCH1;TESC;KCNB2;KCNIP4;WDR19;PDZK1;ATP1B1;FAM126B;ANK1;EFR3B;CACNB2;RAB15;FGF13			1	0.016413	1	0.0141215
0	0					0.0403439	0.0795895		axon development (GO:0061564)	20/79	1.9067964349494246E-7	1.366402211257375E-5	0	0	4.738371352109087	73.31526136836938	SPTBN4;RAB3A;AMIGO1;ATL1;LMTK2;RTN4RL2;CCK;BAIAP2;L1CAM;ISL1;ZDHHC17;GRM7;RTN4RL1;ADGRB1;MAP1A;SLITRK3;MAPT;CNTN4;NEFH;CDK5R1			0.873144	0.0255226	0.682621	0.0311034
0	0.000593778					0.0100911	0.000374589		positive regulation of cation transmembrane transport (GO:1904064)	14/41	2.3832948581780663E-7	1.67227855882161E-5	0	0	7.227822133510756	110.22148116404391	KCNJ4;GABBR2;GABBR1;KCNJ6;ACTN2;KCNJ9;AMIGO1;KCNJ16;AKAP6;PDZK1;KCNMA1;NOS1AP;NOS1;KCNJ3			0.605448	0.0335112	0.322753	0.0423703
0	0.0382871					0.0239538	0.0119534		regulation of peptide hormone secretion (GO:0090276)	19/74	3.024157342884907E-7	2.0786452920074218E-5	0	0	4.826241376955126	72.44894464406144	KCNG2;SNAP25;KCNJ11;KCNC2;ABCC8;KCNB1;ITPR1;HTR2C;CACNA2D2;PRKCA;CACNA1C;ADRA2C;CACNA1E;SYT7;SSTR5;CRHBP;KCNS3;STX1A;RAPGEF4			0.379027	0.0409803	0.260565	0.0507072
0	0.0255199					0.0257082	0.0887758		calcium ion transport into cytosol (GO:0060402)	10/21	3.367456052018307E-7	2.223841565332874E-5	0	0	12.645183175033921	188.46302695443882	JPH4;RYR2;GRIN2A;CACNA2D1;ATP2B4;CACNA1C;GRIN2B;JPH1;SLC8A1;GRIN1			0.144139	0.0494862	0.198504	0.0642336
0	0.0186759					0.00279375	0.127439		long-term synaptic potentiation (GO:0060291)	10/21	3.367456052018307E-7	2.223841565332874E-5	0	0	12.645183175033921	188.46302695443882	SLC24A2;ARC;GRIN2A;RGS14;PTK2B;GRIN2B;SHANK2;VAMP2;CRHR2;SLC8A2
0.0396198	0					0.0575804	0.0168517		membrane depolarization during cardiac muscle cell action potential (GO:0086012)	9/17	4.195441899449787E-7	2.625403930973233E-5	0	0	15.639261744966444	229.64843611221175	HCN4;CACNB2;CACNA2D1;CACNA1C;SCN3B;SCN4B;SLC8A1;CACNA1G;SCN2B			Rhythmicity p-values
0	0					0.000370225	0.0129546		positive regulation of dendrite extension (GO:1903861)	9/17	4.195441899449787E-7	2.625403930973233E-5	0	0	15.639261744966444	229.64843611221175	CPNE9;RIMS2;RIMS1;SYT3;UNC13A;CPNE5;SYT1;CPNE6;RASAL1			slow	fast
0	0					0.0464832	0.0903865		sodium ion transport (GO:0006814)	21/90	4.209376848947582E-7	2.625403930973233E-5	0	0	4.25514443681094	62.468843732510564	HCN4;SLC24A2;HCN3;SLC24A4;SLC6A17;SLC6A15;SLC4A11;ATP1B1;SLC8A1;SLC8A2;SCN10A;SLC6A7;SCN8A;SCN9A;ASIC2;SCN3B;FGF13;SCN4B;SCN1A;HCN1;SCN2B			0.005536	0.013772
0	0					0.0763233	0.144912		regulation of neuron projection development (GO:0010975)	30/165	5.797206371016309E-7	3.527422185998734E-5	0	0	3.117003367003367	44.76241106404865	RTN4R;CAMK2B;NDRG4;PTPRS;LRRK2;CX3CL1;ARHGAP44;SIPA1L1;NCS1;CHN1;PTK2B;SPOCK1;KIF1A;LZTS3;PPFIA2;NTRK1;EPHA4;CDKL5;CAMK1D;BDNF;KIDINS220;RTN4RL2;STX1B;ARC;RIT2;LRRC7;RTN4RL1;SERPINI1;SHANK3;CDK5R1			0.752514	0.00052
0	0					0.0440582	0.0567173		neuropeptide signaling pathway (GO:0007218)	17/63	5.865072518287681E-7	3.527422185998734E-5	0	0	5.1578329364949935	74.01016158107815	OPRD1;NXPH2;SORT1;OPRL1;SORCS3;SSTR2;SSTR3;MCHR1;SORL1;RXFP3;SSTR5;GLRA2;GLRA3;PENK;PNOC;AGRP;NTSR1			0.2243	2e-06
0.107716	0.0312253					0.0113908	0.0195611		positive regulation of potassium ion transport (GO:0043268)	13/38	6.272974089522795E-7	3.642651160950478E-5	0	0	7.243829468960359	103.45525020605908	KCNJ4;GABBR2;GABBR1;KCNJ6;ACTN2;KCNJ9;AMIGO1;KCNJ16;AKAP6;KCNMA1;NOS1AP;DRD1;KCNJ3			0.77538	0.063588
0	0					0.00589553	0.035494		synaptic vesicle endocytosis (GO:0048488)	13/38	6.272974089522795E-7	3.642651160950478E-5	0	0	7.243829468960359	103.45525020605908	SYT5;SYT1;ITSN1;DNM1;SNAP91;SYNJ1;DNAJC6;AMPH;SNCB;STX1A;VAMP2;PACSIN1;SNCA			0.3512	0.976606
0	0					0.0373101	0.0506651		regulation of dendrite extension (GO:1903859)	9/18	7.886913139544753E-7	4.502224314235038E-5	0	0	13.900820283370619	195.3467098857689	CPNE9;RIMS2;RIMS1;SYT3;UNC13A;CPNE5;SYT1;CPNE6;RASAL1			0.54068	0.02102
0	0					0.0166103	0.0378277		inorganic anion transmembrane transport (GO:0098661)	17/65	9.50696875615288E-7	5.3365784617871496E-5	0	0	4.94239184796199	68.53155413850577	GABRB3;GABRA2;GABRQ;GABRB2;GABRA1;SLC12A5;GABRA5;GABRA4;GABRA3;ANO5;GABRG3;ANO2;GABRG2;ANO3;GLRA2;GLRA3;GABRD			0.594982	0.47521
0	0					0.0192439	0.00547867		regulation of secretion by cell (GO:1903530)	16/59	1.165985738647368E-6	6.437770438957928E-5	0	0	5.190056134723336	70.90625471822432	NSF;RAB3C;MEF2C;MCTP1;RAB3A;SYT1;CAMK2A;CPLX2;CPLX1;SYN1;STXBP5L;RIMS2;RIMS1;RAB15;SCG5;VAMP2			0.569798	0.770632
0	0					0.0101677	0.082098		cardiac muscle cell contraction (GO:0086003)	9/19	1.4085681738746043E-6	7.530250173983599E-5	0	0	12.51006711409396	168.5473442054951	CACNA2D1;ATP1A1;CACNA1C;SCN3B;FGF12;SCN4B;CACNA1G;SCN1A;SCN2B			0.618776	0.368224
0.141526	0					0.0117958	0.0857646		regulation of nervous system process (GO:0031644)	9/19	1.4085681738746043E-6	7.530250173983599E-5	0	0	12.51006711409396	168.5473442054951	NOS3;AKAP9;HTR2C;DLGAP3;NPTX2;NPTXR;DLGAP2;BEGAIN;SLC8A2			0.806888	0.062382
0	0					0.105593	0.050005		inhibitory synapse assembly (GO:1904862)	7/11	1.6301134934433292E-6	8.460152869844769E-5	0	0	24.296723752792257	323.79905820900154	GABRA2;GABRB3;GABRA1;GABRB2;CBLN4;FGF13;GABRG2			0.642456	0.261588
0	0.0289749					0.00116838	0.107136		regulation of postsynaptic membrane potential (GO:0060078)	12/35	1.6546808696676794E-6	8.460152869844769E-5	0	0	7.263404172353285	96.68972740306369	GABRA2;GABRA1;GRIN2A;MEF2C;GABRA5;LRRK2;GABRA4;GABRA3;GABRG3;GRIN2B;GABRG2;GRIN1			0.431828	0.97053
0	0					0.0260714	0.128859		ephrin receptor signaling pathway (GO:0048013)	19/82	1.6578684364897706E-6	8.460152869844769E-5	0	0	4.2115726330602365	56.05593848130136	EPHB6;EPHA5;EPHA4;EPHA7;EPHA6;EPHA10;ITSN1;AP2B1;KALRN;GRIN2B;DNM1;GRIN1;TIAM1;EFNB1;EFNA3;SIPA1L1;CHN1;NGEF;CDK5R1			0.041004	0.655452
0.00274642	0.0231125					0.0588881	0.0846655		calcium ion transport (GO:0006816)	23/115	2.186909716730056E-6	1.0936586436132167E-4	0	0	3.4962321024868124	45.5664667583956	CHRNB2;TRPC7;SLC24A2;RYR2;SLC24A4;TRPC6;TRPC3;CACNA2D1;CAMK2A;CACNA1B;ITPR1;ATP2B4;ATP2A2;ATP2B2;CACNA1C;CACNA1E;SLC8A1;RYR3;SLC8A2;CACNA1G;CACNB2;CACNA1I;CACNG3			0.083176
0	0.000329144					0.0747157	0.0182274		chloride transport (GO:0006821)	18/76	2.2080993992190835E-6	1.0936586436132167E-4	0	0	4.331780055917987	56.41441086924174	GABRB3;GABRA2;GABRQ;GABRB2;GABRA1;SLC12A5;GABRA5;GABRA4;GABRA3;SLC4A10;ANO5;GABRG3;ANO2;GABRG2;ANO3;GLRA2;GLRA3;GABRD			0.232664
0	0					0.0216575	0.0822097		calcium ion transmembrane import into cytosol (GO:0097553)	13/42	2.292711393235797E-6	1.1160800276784851E-4	0	0	6.243339437237252	81.074603841982	SLC24A2;RYR2;CACNA2D1;ITPR1;ATP2B4;HTR2C;HTR2A;GRIN2B;RYR3;SLC8A1;SLC8A2;GRIN1;GRIN2A			0.362468
0	0.169085					0.0399691	0.0624671		regulation of cardiac conduction (GO:1903779)	15/55	2.3196437629897257E-6	1.1160800276784851E-4	0	0	5.227528089887641	67.82245616608448	RYR2;KCNJ11;ITPR1;ATP2B4;ATP2A2;ATP1A3;ATP2B3;ATP2B2;ATP1A1;ATP2B1;ATP1B1;RYR3;SLC8A1;SLC8A2;NOS1			0.19601
0	0					0.037906	0.0590619		regulation of dopamine secretion (GO:0014059)	10/25	2.4310003049961823E-6	1.1531843700319918E-4	0	0	9.271144278606965	119.85000805081893	CHRNB2;SYT5;SYT3;SYT1;SYT11;SYT10;KCNA2;SYT13;SYT7;SNCA			0.80994
0	0.011302					0.00247921	0.0601574		regulation of potassium ion transport (GO:0043266)	11/31	3.0579249434822132E-6	1.4304293346733464E-4	0	0	7.652352501867065	97.16784259935048	DPP10;DPP6;ACTN2;KCNIP2;KCNIP4;PTK2B;KCNAB1;DRD1;NOS1;KCNAB2;VIP			0.266208
0.0521281	0					0.0157336	0.00387506		neuron projection development (GO:0031175)	29/171	3.825574534907634E-6	1.7650047991190292E-4	0	0	2.8613193163523154	35.69153031555393	CNTNAP1;LRRK2;RASGRF1;PRDM12;FRY;NYAP2;PPP1R9A;GRM7;NCDN;NEFH;SH3GL2;PACSIN1;LGI1;EPHA4;UNC5A;BDNF;WHRN;L1CAM;DCLK1;GPRIN3;ARC;SLC9A6;GPRIN1;ULK1;CNTN4;MAPT;SHANK3;SHANK1;CDK5R1			0.085362
0	0					0.0113624	0.057762		protein localization to plasma membrane (GO:0072659)	25/136	4.025431481318435E-6	1.832115301227093E-4	0	0	3.1512833588305287	39.14801013617456	DPP10;RAB3C;SPTBN4;RAB3A;STXBP1;ZDHHC22;DPP6;RAB40B;SCN3B;SPTBN1;PACSIN1;ACTN2;KCNB1;PTCH1;TESC;KCNB2;KCNIP4;PDZK1;ATP1B1;FAM126B;ANK1;EFR3B;CACNB2;RAB15;FGF13
0	0					0.0194615	0.00619531		membrane depolarization (GO:0051899)	11/32	4.376172668744774E-6	1.9651932731109867E-4	0	0	7.287563569116967	89.92369575940478	CHRNB2;CACNA1I;SCN10A;SCN8A;SCN9A;CACNA1B;CACNG2;SCN3B;CACNA1E;CACNA1G;SCN1A
0	0					0.0252858	0.0751963		positive regulation of regulated secretory pathway (GO:1903307)	8/17	5.916415685530929E-6	2.5938158582823476E-4	0	0	12.347077330683888	148.63139747481375	CACNA1I;RAB3A;KCNB1;RAB15;SYT10;DOC2B;STX1A;CACNA1G
0	0.000425857					0.000888834	0.0456156		positive regulation of developmental growth (GO:0048639)	14/52	5.930042193816531E-6	2.5938158582823476E-4	0	0	5.132524424834542	61.77239111084542	CPNE9;MACF1;SYT3;CDKL5;UNC13A;CPNE5;SYT1;BDNF;CPNE6;RASAL1;L1CAM;RIMS2;RIMS1;MAPT
0	0.0276242					0.00629413	0.037016		cellular response to metal ion (GO:0071248)	24/131	6.620435282321388E-6	2.8586700039562096E-4	0	0	3.1366346682454433	37.405464476793384	CPNE9;SYT5;MEF2C;SYT3;PRKAA2;DMTN;CPNE5;SYT1;CPNE4;LRRK2;CPNE6;HPCA;ADCY1;SYT13;SYT7;RYR3;CRHBP;NEUROD2;GLRA2;DLG2;SYT11;SYT10;KCNH1;SNCA
0	0					0.00360614	0.0892483		positive regulation of calcium ion-dependent exocytosis (GO:0045956)	7/13	7.513633526347728E-6	3.203280723637867E-4	0	0	16.19607843137255	191.09415065251713	CACNA1I;SYT1;KCNB1;SYT10;DOC2B;STX1A;CACNA1G
0	0					0.0214535	0.0197306		cytosolic calcium ion transport (GO:0060401)	10/28	8.095585496748862E-6	3.408241494131271E-4	0	0	7.724709784411277	90.56597791640618	JPH4;RYR2;CACNA2D1;ATP2A2;ATP2B3;CACNA1C;ATP2B1;JPH1;SLC8A1;SLC8A2
0	0					0.0289722	0.0211505		central nervous system neuron differentiation (GO:0021953)	11/34	8.559590704127242E-6	3.5156953038415303E-4	0	0	6.653148033899406	77.63197962479983	NR4A2;DRAXIN;AGTPBP1;WNT9B;CEND1;CHD5;SPOCK1;FAIM2;MAPT;ISL1;CBLN1
0	0					0.0328182	0.0411901		synaptic vesicle recycling (GO:0036465)	11/34	8.559590704127242E-6	3.5156953038415303E-4	0	0	6.653148033899406	77.63197962479983	SYT5;RAB3A;SYT1;SYNJ1;AMPH;SNCB;SYT7;STX1A;VAMP2;PACSIN1;SNCA
0	0					0.0258506	0.0090171		regulation of synapse assembly (GO:0051963)	13/47	9.203875666455316E-6	3.7347774993519884E-4	0	0	5.323771393374104	61.73384560610141	CHRNB2;MEF2C;CLSTN2;CLSTN3;BDNF;CLSTN1;LRFN5;CUX2;SLITRK3;SLIT1;SYNDIG1;GPC6;SNCA
0	0					0.0188402	0.00230211		positive regulation of excitatory postsynaptic potential (GO:2000463)	8/18	1.0018637132257922E-5	4.016996412076748E-4	0	0	11.11177347242921	127.90832988655148	RIMS2;RIMS1;STX1B;CUX2;PTK2B;SHANK3;GRIN1;SHANK1
0.079387	0					0.00888536	0.00295405		regulation of neuronal synaptic plasticity (GO:0048168)	10/29	1.1610788337774011E-5	4.600604131955632E-4	0	0	7.317753338570307	83.15584520914537	CAMK2B;ARC;MCTP1;RAB3A;CAMK2A;SLC4A10;NCDN;SYP;PPFIA3;SLC8A2
0	0					0.0126536	0.0359637		regulation of heart contraction (GO:0008016)	19/93	1.1878063818128374E-5	4.6517812720298096E-4	0	0	3.5834060958027902	40.638753613377766	HCN4;KCNG2;RYR2;KCNJ11;KCNIP2;ITPR1;ATP2B4;ATP2A2;ATP1A3;ATP2B3;ATP2B2;ATP1A1;ATP2B1;ATP1B1;RYR3;SLC8A1;SLC8A2;SCN10A;NOS1
0	0.0993982					0.0184387	0.0243547		potassium ion import across plasma membrane (GO:1990573)	12/42	1.4097184322606141E-5	5.457392735464079E-4	0	0	5.566517189835576	62.17541121824168	HCN4;KCNJ4;KCNJ6;SLC12A5;KCNK9;KCNJ11;KCNJ9;ATP1A3;KCNJ16;ATP1A1;ATP1B1;KCNJ3
0	0					0.0248536	0.0179919		negative regulation of synaptic transmission (GO:0050805)	9/24	1.4639127384257571E-5	5.602793298884034E-4	0	0	8.337807606263983	92.81491223560288	PRRT1;SLC24A2;TMEM25;ACHE;SYT11;LRRK2;STXBP1;SHANK2;CBLN1
0.0756172	0.0870664					0.0254423	0.0168492		regulation of postsynaptic neurotransmitter receptor activity (GO:0098962)	6/10	1.5510154765100426E-5	5.869460814478454E-4	0	0	20.810267857142858	230.45323094049996	AKAP9;DLGAP3;NPTX2;NPTXR;DLGAP2;BEGAIN
0	0					0.0155956	0.0426604		regulation of cation transmembrane transport (GO:1904062)	10/30	1.6365850889871925E-5	6.124465088565406E-4	0	0	6.951492537313433	76.60762814458626	DPP10;DPP6;HOMER1;KCNIP2;KCNIP4;ATP2B4;KCNAB1;KCNAB2;PDZK1;FGF12
0.29666	0					0.0382929	0.000158717		calcium ion transmembrane transport (GO:0070588)	18/87	1.6686930141531877E-5	6.175997880953776E-4	0	0	3.6390520955738346	40.03279277983421	TRPC7;SLC24A2;SLC24A4;TRPC6;TRPC3;CACNA2D1;ATP2B4;ATP2A2;ATP2B3;CACNA1C;ATP2B1;GRIN2B;RYR3;SLC8A1;SLC8A2;CACNA1G;GRIN1;GRIN2A
0	0					0.00300895	0.0492341		neuron projection morphogenesis (GO:0048812)	24/140	2.117053083159612E-5	7.750255200088666E-4	0	0	2.8918708066781087	31.124917457382367	SPTBN4;CNTNAP1;RAB3A;BDNF;LRRK2;ATL1;LMTK2;CCK;NYAP2;BAIAP2;CELSR2;ISL1;ZDHHC17;DCLK1;ARC;SLC9A6;ADGRB1;MAP1A;SLITRK3;CNTN4;NEFH;SHANK3;PACSIN1;SHANK1
0.514642	0					0.0187309	0.115654		cardiac muscle cell action potential involved in contraction (GO:0086002)	10/31	2.270300627448966E-5	8.221905928223782E-4	0	0	6.620113717128643	70.78896341072773	RYR2;CACNA2D1;ATP1A1;CACNA1C;SCN3B;FGF12;SCN4B;CACNA1G;SCN1A;SCN2B
0.0913062	0.203345					0.0288266	0.00848581		sensory perception (GO:0007600)	13/51	2.4188114194141572E-5	8.666549851688172E-4	0	0	4.762350903436602	50.622119444437516	CHRNB2;WHRN;KCNA2;OPRL1;PRDM12;TMEM150C;NIPSNAP1;SCN10A;GNAL;SCN9A;PENK;PNOC;KCNK4
0.304647	0					0.0533873	0.026585		G protein-coupled glutamate receptor signaling pathway (GO:0007216)	7/15	2.498138151533261E-5	8.85655715196213E-4	0	0	12.145755770662696	128.7131862517245	GRM2;GRM5;DAGLA;GRM4;HOMER1;GRM7;GRM1
0	0					0.0351887	0.186846		AV node cell action potential (GO:0086016)	5/7	2.6040332255577392E-5	9.04163289039017E-4	0	0	34.66171003717472	365.8842965107945	CACNB2;SCN10A;CACNA1C;SCN4B;CACNA1G
0	0.282932					0.0261337	0.00658484		synaptic vesicle docking (GO:0016081)	5/7	2.6040332255577392E-5	9.04163289039017E-4	0	0	34.66171003717472	365.8842965107945	SNAP25;STX1B;UNC13C;UNC13A;SNPH
0	0					0.0259253	0.0189112		positive regulation of signaling (GO:0023056)	11/38	2.8023760932820022E-5	9.631023145075289E-4	0	0	5.666279423560977	59.396534956957744	RIMS2;LGI1;NSF;RIMS1;RIMS3;CLSTN2;HOMER1;SYT1;CLSTN3;CLSTN1;SNCA
0	0					0.000696088	0.0406568		regulation of exocytosis (GO:0017157)	13/52	3.0274175424893357E-5	0.0010299335639499074	0	0	4.639990027424583	48.2800961767192	NSF;RAB3C;RAB3A;SYT1;CPLX2;CPLX1;STXBP5L;RIMS2;RAB15;VAMP2;CLASP1;EXPH5;SNCA
0	0.118228					0.0379787	0.0054652		regulation of heart rate by cardiac conduction (GO:0086091)	11/39	3.666667280236425E-5	0.0012349335399836278	0	0	5.463618905366478	55.80344923670477	HCN4;CACNB2;CACNA2D1;AKAP9;CACNA1C;SCN3B;ISL1;SCN4B;CACNA1G;KCNJ3;SCN2B
0	0					0.0248552	0.00364831		cell morphogenesis involved in neuron differentiation (GO:0048667)	16/76	3.871609798728251E-5	0.0012812512340906025	0	0	3.7161419290354822	37.753233754783	SPTBN4;MEF2C;RAB3A;ATL1;LMTK2;CCK;BAIAP2;CELSR2;ISL1;ZDHHC17;CDHR1;ADGRB1;MAP1A;SLITRK3;CNTN4;NEFH
0	0					0.0297584	0.119527		regulation of dendritic spine development (GO:0060998)	8/21	3.880273927471539E-5	0.0012812512340906025	0	0	8.546142382207956	86.80333665442349	CAMK2B;MEF2C;PTPRS;FOXO6;KIF1A;SHANK3;PPFIA2;SHANK1
0	0					0.0422299	0.0361014		regulation of neurotransmitter transport (GO:0051588)	7/16	4.182177554197986E-5	0.0013675314565571668	0	0	10.795648217092744	108.84273372570036	RIMS1;MEF2C;MCTP1;CAMK2A;CPLX2;CPLX1;SYN1
0	0					0.0202065	0.000933824		presynaptic endocytosis (GO:0140238)	9/27	4.362128436682746E-5	0.0014126585168026432	0	0	6.947054436987323	69.7481858539813	SYT5;SYT1;SYNJ1;AMPH;SNCB;STX1A;VAMP2;PACSIN1;SNCA
0	0					0.0554729	0.0268819		synapse assembly (GO:0007416)	15/69	4.520362739980102E-5	0.0014499601626907603	0	0	3.8693300041614647	38.710066708048444	GABRB3;GABRA2;ACHE;GABRB2;GABRA1;BDNF;PCDHB11;IGFN1;GABRG2;SPOCK2;DRD1;CBLN4;FGF13;SHANK3;SHANK2
0	0					0.0356279	0.0846101		regulation of sodium ion transmembrane transporter activity (GO:2000649)	11/40	4.751022873322594E-5	0.0015095702865424998	0	0	5.274934974633669	52.50968586279858	FGF14;PRKCE;WNK2;HECW1;PCSK9;SCN3B;FGF13;FGF12;SCN4B;PTPN3;SCN2B
0	0					0.0602457	0.0311738		positive regulation of cell communication (GO:0010647)	9/28	6.044936158834378E-5	0.001902742521771419	0	0	6.581066760861886	63.92653808583467	RIMS2;LGI1;RIMS1;RIMS3;CLSTN2;HOMER1;SYT1;CLSTN3;CLSTN1
0	0					0.010976	0.0317194		histone H3-K4 monomethylation (GO:0097692)	5/8	6.55618482338139E-5	0.0020258009619402314	0	0	23.106567534076827	222.5743956414048	KMT2A;KMT2C;SETD1B;KMT2B;SETD1A
0	0					0.0569826	0.0243507		negative regulation of neuron projection regeneration (GO:0070571)	5/8	6.55618482338139E-5	0.0020258009619402314	0	0	23.106567534076827	222.5743956414048	RTN4R;EPHA4;PTPRS;RTN4RL1;THY1
0	0					0.00407645	0.00589719		cellular response to organic cyclic compound (GO:0071407)	24/150	6.710772724665013E-5	0.0020547165942428874	0	0	2.6609207785678373	25.569350174693714	GABRB3;HCN4;GABRB2;HCN3;MEF2C;DMTN;LRRK2;PDE2A;ADCY3;ATP1A3;ADCY2;AKAP6;ADCY1;ATP1A1;SSTR2;GABRG2;RYR3;ADCY5;CRHBP;AKAP9;EPG5;DRD1;HCN1;TAF1
0	0					0.0294153	0.0102156		neuron development (GO:0048666)	23/143	8.690479287192231E-5	0.002624124439713465	0	0	2.676400401909068	25.026210208128465	EPHA5;LGI1;TENM1;MEF2C;SRRM4;TENM2;ATP8A2;UNC5A;ACTL6B;MYT1L;RASGRF1;PRDM12;FRY;L1CAM;PPP1R9A;GPRIN3;GPRIN1;ULK1;CNTN4;MAPT;NCDN;SH3GL2;CDK5R1
0	0					0.0261703	0.0123468		phospholipase C-activating G protein-coupled receptor signaling pathway (GO:0007200)	16/81	8.726304550116036E-5	0.002624124439713465	0	0	3.4293622419559453	32.05282050990783	OPRD1;CHRM1;HOMER1;ACTN2;GPR55;OPRL1;HTR2C;ADRA1D;HTR2A;TACR1;NMBR;GRM1;GRM5;CCKBR;DRD1;VIP
0	0					0.00529752	0.0261978		G protein-coupled receptor signaling pathway, coupled to cyclic nucleotide second messenger (GO:0007187)	14/65	8.952959972054805E-5	0.0026684574500779276	0	0	3.8215627568392625	35.620561994051165	OPRD1;VIPR1;CHRM1;CHRM4;HTR1D;NPY1R;HTR2C;HTR2A;SSTR2;HTR5A;SSTR3;SSTR5;HRH3;DRD1
0	0					0.000721441	0.0245257		regulation of protein secretion (GO:0050708)	21/125	9.171558183681291E-5	0.0027096322774244376	0	0	2.817806910922035	26.19663877432125	KCNG2;ACHE;SNAP25;KCNJ11;KCNC2;ABCC8;KCNB1;ITPR1;CACNA2D2;PRKCA;CACNA1C;ADRA2C;CACNA1E;SYT7;SSTR5;STXBP5L;KCNS3;MYH10;STX1A;EXPH5;RAPGEF4
0.000206764	0.000649448					0.00808104	0.00201357		regulation of delayed rectifier potassium channel activity (GO:1902259)	7/18	1.0318869021234929E-4	0.002996030246855107	0	0	8.831855411900088	81.06717073114645	KCNG1;KCNS1;KCNS2;NOS1AP;AKAP6;KCNAB1;VAMP2
0	0					0.0142004	0.0338918		synaptic transmission, glutamatergic (GO:0035249)	7/18	1.0318869021234929E-4	0.002996030246855107	0	0	8.831855411900088	81.06717073114645	GRIA2;NAPB;UNC13C;UNC13A;SLC17A6;SLC17A7;CDH8
0	0.0175015					0.0667455	0.0293183		response to amyloid-beta (GO:1904645)	11/44	1.2279008373837822E-4	0.0035346752310329733	0	0	4.634553149116256	41.73431005826379	NTRK1;CACNB1;EPHA4;GRIN2A;GRM5;CALCR;CACNA2D1;CACNA1B;ATP1A3;IGF1R;GRIN1
0	0					0.0696333	0.0434458		cAMP-mediated signaling (GO:0019933)	8/25	1.617313248735103E-4	0.004539259184783189	0	0	6.533882703603051	57.0380131432834	RIMS2;EPHA5;DGKQ;PDE2A;ADCY2;AKAP6;ADCY1;CAP2
0	0.0261889					0.00217869	0.0301485		negative regulation of ion transport (GO:0043271)	8/25	1.617313248735103E-4	0.004539259184783189	0	0	6.533882703603051	57.0380131432834	HRH3;ACTN2;SYT11;WNK2;PTK2B;NOS1;VIP;SNCA
0	0					0.00934828	0.0250777		regulation of AMPA receptor activity (GO:2000311)	8/25	1.617313248735103E-4	0.004539259184783189	0	0	6.533882703603051	57.0380131432834	PRRT1;MEF2C;ARC;GSG1L;CACNG2;CACNG3;SHANK3;SHANK1
0	0					0.013158	0.0647862		positive regulation of potassium ion transmembrane transporter activity (GO:1901018)	6/14	1.7523060248721004E-4	0.004877493133693582	0	0	10.402901785714286	89.97893904680808	ACTN2;KCNIP2;LRRC38;AKAP9;ATP1B1;LRRC55
0	0					0.00270634	0.045961		establishment or maintenance of epithelial cell apical/basal polarity (GO:0045197)	9/32	1.9203589885283547E-4	0.005301450060134015	0	0	5.435366209512694	46.514930389362206	CAMSAP3;DLG2;DLG3;MTCL1;LRRC7;LIN7A;LIN7B;ANK1;MYO9A
0	0					0.00154728	0.0266028		regulation of potassium ion transmembrane transporter activity (GO:1901016)	8/26	2.1986689436594858E-4	0.0060204203270285755	0	0	6.170558039410499	51.97145239975486	KCNG1;KCNS1;ACTN2;KCNS2;AKAP9;KCNAB1;ATP1B1;VAMP2
0	0.0046461					0.00260373	0.00203404		cAMP biosynthetic process (GO:0006171)	5/10	2.630659994092867E-4	0.007088050288083821	0	0	13.862453531598513	114.26966846005205	ADCY9;ADCY3;ADCY2;ADCY1;ADCY5
0	0					0.0314745	0.144857		regulation of long-term synaptic depression (GO:1900452)	5/10	2.630659994092867E-4	0.007088050288083821	0	0	13.862453531598513	114.26966846005205	ARC;KCNB1;MAPT;SHANK3;CBLN1
0	0					0.00175602	0.0490332		ion transport (GO:0006811)	19/116	2.726852468586283E-4	0.007288919931903652	0	0	2.7303476960970356	22.40848877841215	CHRNB2;SLC36A1;HCN4;SLC24A2;SLC24A4;TRPC6;SLC12A5;SLC32A1;TMEM63C;SLC8A1;SLC8A2;GRIN1;PANX2;SLC9A5;SLC9A6;SLC9A7;SLC17A6;SLC17A7;SLC25A22
0.0508867	0.0480305					0.0425698	0.00874777		presynaptic active zone organization (GO:1990709)	4/6	2.776305462130456E-4	0.0073626746428782485	0	0	27.708766716196138	226.9131671325324	PCLO;RAB3A;BSN;ERC2
0	0.0446178					0.0181833	0.0593527		sensory perception of pain (GO:0019233)	7/21	3.151001383191632E-4	0.008291072389522982	0	0	6.938198064035741	55.94005496233966	CHRNB2;KCNA2;SCN9A;OPRL1;PRDM12;NIPSNAP1;KCNK4
0	0.0833645					0.0433802	0.00470463		regulation of transmembrane transport (GO:0034762)	9/34	3.177089892541731E-4	0.008294913765953914	0	0	5.0	40.271873611505065	KCNJ4;KCNJ6;SCN10A;KCNJ11;KCNJ9;PRKCB;KCNJ16;KCNJ3;SNCA
0	0.0648018					0.00899462	0.0905433		calcium ion import (GO:0070509)	8/28	3.87527080389863E-4	0.010039932359638912	0	0	5.55290611028316	43.62210239108346	CACNA1I;CACNB2;CACNA1B;ATP2A2;CACNA1C;CACNA1E;SLC8A1;CACNA1G
0	0					0.0663044	0.0323427		cellular response to amyloid-beta (GO:1904646)	9/35	4.0230844681780724E-4	0.010264960976381627	0	0	4.807434176561693	37.58592167727835	NTRK1;CACNB1;EPHA4;GRIN2A;GRM5;CACNA2D1;ATP1A3;IGF1R;GRIN1
0	0					0.024292	0.0188472		regulation of ion transmembrane transport (GO:0034765)	9/35	4.0230844681780724E-4	0.010264960976381627	0	0	4.807434176561693	37.58592167727835	KCNJ4;KCNJ6;SCN10A;KCNJ11;KCNJ9;AKAP9;KCNJ16;AKAP6;KCNJ3
0	0					0.0231	0.0337358		positive regulation of ion transport (GO:0043270)	11/50	4.116923226674918E-4	0.010425411599579793	0	0	3.9202811129622184	30.559509708191605	CHRNB2;CACNB2;CHRM1;TRPC6;ACTN2;WFS1;CAMK2A;DRD1;ATP2B1;SCN3B;SCN4B
0	0					0.0500076	0.00884244		neuronal action potential (GO:0019228)	7/22	4.3537231039414355E-4	0.010942790607518474	0	0	6.4753040456689	50.11437892353776	CACNA1I;SCN10A;SCN8A;KCNA2;SCN9A;CACNA1G;SCN1A
0	0					0.046058	0.0408366		positive regulation of voltage-gated potassium channel activity (GO:1903818)	5/11	4.5548366588772605E-4	0.011200308551363319	0	0	11.551425030978935	88.87840500714988	KCNIP2;LRRC38;NOS1AP;AKAP6;LRRC55
0.044771	0					0.192498	0.0249061		regulation of calcium ion transmembrane transport via high voltage-gated calcium channel (GO:1902514)	5/11	4.5548366588772605E-4	0.011200308551363319	0	0	11.551425030978935	88.87840500714988	CACNB1;CACNB2;CACNA2D1;NOS1AP;NOS1
0.0414424	0					0.0105683	0.0794228		positive regulation of cell growth (GO:0030307)	17/102	4.555944986748143E-4	0.011200308551363319	0	0	2.7854463615903975	21.430966377547758	CPNE9;LGI1;MACF1;SYT3;CDKL5;UNC13A;CPNE5;SYT1;BDNF;CPNE6;RASAL1;AKAP6;L1CAM;RIMS2;RIMS1;MAPT;TRIM32
0	0					0.0133355	0.0123814		regulated exocytosis (GO:0045055)	25/180	4.65617586221761E-4	0.011314263289050051	0	0	2.2513694461351186	17.272834845661116	SNAP25;RAB3A;STXBP1;CPLX2;CPLX1;RIMS2;CRHBP;RIMS1;RIMS3;PCLO;OTOF;SNCA;SYT5;SYT3;SYT1;VWF;ACTN2;SYT13;SYNGR3;TUBA4A;SYT7;SYT11;SYT10;STX1A;VAMP2
0	0					0.029304	0.0595668		positive regulation of axonogenesis (GO:0050772)	10/43	4.669485146015312E-4	0.011314263289050051	0	0	4.210085933966531	32.288376492790114	MACF1;TIAM1;CDKL5;BDNF;AMIGO1;PLXNA2;PLXNA1;MAPT;L1CAM;PLXNA4
0.00295139	0					0.0259044	0.0172136		cell-cell adhesion via plasma-membrane adhesion molecules (GO:0098742)	24/170	4.7092560570762313E-4	0.01132912457159482	0	0	2.2939316928035702	17.573375828964576	TENM1;TENM2;PTPRS;AMIGO1;VSTM2L;UNC5D;L1CAM;PCDHB11;CDH9;CELSR2;IGFN1;CDH8;IGSF9;MYPN;CDH7;TRO;LRFN5;MMP24;SLITRK3;CDH12;CNTN4;GPC6;CDH18;CBLN1
0	0					0.00747362	0.0956209		regulation of axonogenesis (GO:0050770)	11/51	4.933024568431054E-4	0.011783281380479283	0	0	3.822068707991038	29.102714370221868	RTN4R;EPHA4;TIAM1;LINGO1;SIPA1L1;AMIGO1;CHN1;PLXNA2;PLXNA1;THY1;PLXNA4
0	0					0.000609216	0.0685325		cyclic-nucleotide-mediated signaling (GO:0019935)	9/36	5.046085707225493E-4	0.011968462437982719	0	0	4.629132488192891	35.14311258173976	RIMS2;EPHA5;DGKQ;PDE2A;HTR2C;ADCY2;AKAP6;ADCY1;CAP2
0	0					0.0274412	0.0890318		activation of protein kinase A activity (GO:0034199)	6/17	6.056835516397329E-4	0.01376584354293014	0	0	7.564529220779221	56.04675361552786	ADCY9;PRKAR1B;ADCY3;ADCY2;ADCY1;ADCY5
0	0.0332465					0.0553769	0.043963		cell communication by electrical coupling involved in cardiac conduction (GO:0086064)	6/17	6.056835516397329E-4	0.01376584354293014	0	0	7.564529220779221	56.04675361552786	RYR2;ATP1A3;ATP1A1;CACNA1C;ATP1B1;SLC8A1
0	0					0.0499833	0.232083		calcium ion export (GO:1901660)	4/7	6.130868561281238E-4	0.01376584354293014	0	0	18.471520554730063	136.63391035451153	ATP2B4;ATP2B3;ATP2B1;SLC8A2
0	0					0.00216942	0.0196952		histone H3-K4 dimethylation (GO:0044648)	4/7	6.130868561281238E-4	0.01376584354293014	0	0	18.471520554730063	136.63391035451153	KMT2A;SETD1B;KMT2B;SETD1A
0	0					0.0438468	0.0567671		negative regulation of axon regeneration (GO:0048681)	4/7	6.130868561281238E-4	0.01376584354293014	0	0	18.471520554730063	136.63391035451153	RTN4R;EPHA4;PTPRS;RTN4RL1
0	0					0.00445189	0.0625244		negative regulation of catecholamine secretion (GO:0033604)	4/7	6.130868561281238E-4	0.01376584354293014	0	0	18.471520554730063	136.63391035451153	CHGA;SYT11;CRH;ADRA2C
0	0					0.0334781	0.00399216		positive regulation of catecholamine secretion (GO:0033605)	4/7	6.130868561281238E-4	0.01376584354293014	0	0	18.471520554730063	136.63391035451153	CHRNB2;KCNB1;VIP;STX1A
0	0					0.00211682	0.0229758		regulation of norepinephrine secretion (GO:0014061)	4/7	6.130868561281238E-4	0.01376584354293014	0	0	18.471520554730063	136.63391035451153	HRH3;KCNB1;ADRA2C;STX1A
0	0					0.0783757	0.0287427		regulation of long-term synaptic potentiation (GO:1900271)	8/30	6.466723345964044E-4	0.01442379088026947	0	0	5.047554531906246	37.067578977651536	CALB2;SCGN;EPHA4;ARC;ADCY1;AKAP5;CYP46A1;SHANK3
0	0					0.00197873	0.0176839		action potential (GO:0001508)	10/45	6.86879794318262E-4	0.015219810179367807	0	0	3.9690831556503197	28.90822677469526	CACNA1I;SCN10A;KCNB1;SCN8A;KCNA2;SCN9A;AKAP6;SCN3B;CACNA1G;SCN1A
0	0.0151397					0.0445425	0.112327		axonal fasciculation (GO:0007413)	5/12	7.37509552917007E-4	0.016234850811924703	0	0	9.900690387679235	71.40607125137014	EPHA4;AMIGO1;CNTN4;MEGF8;CDK5R1
0	0.00333988					0.154131	0.0384611		calcium ion homeostasis (GO:0055074)	16/97	7.44192453875576E-4	0.016275585614629478	0	0	2.7495881688785238	19.805863419132994	SLC24A2;RYR2;SLC24A4;WFS1;ATP2B4;ATP2A2;HTR2C;ATP2B3;ATP2B2;HTR2A;ATP2B1;ATP1B1;SLC8A1;SLC8A2;GRIN1;SNCA
0.0866873	0					0.0325223	0.0760679		metal ion transport (GO:0030001)	15/88	7.576706486555438E-4	0.016463449965624977	0	0	2.859319686008927	20.544960420079406	CHRNB2;RYR2;TRPC3;CACNA2D1;CAMK2A;CACNA1B;ITPR1;ATP2B2;CACNA1C;CACNA1E;RYR3;SLC8A1;SLC8A2;NIPAL2;CACNG3
0.0578368	0.0114228					0.0237124	0.0325799		response to cAMP (GO:0051591)	9/38	7.733278755242665E-4	0.016695950543370062	0	0	4.309419115945383	30.8761581418863	HCN4;HCN3;CRHBP;DMTN;DGKQ;PDE2A;AKAP9;AKAP6;HCN1
0.0335017	0					0.0382668	0.0154136		cellular response to cAMP (GO:0071320)	8/31	8.205577776281129E-4	0.017491383512984078	0	0	4.827836454351066	34.30431857178473	HCN4;HCN3;CRHBP;DMTN;PDE2A;AKAP9;AKAP6;HCN1
0	0					0.0199198	0.0868644		renal water homeostasis (GO:0003091)	8/31	8.205577776281129E-4	0.017491383512984078	0	0	4.827836454351066	34.30431857178473	ADCY9;PRKAR1B;WFS1;ADCY3;ADCY2;ADCY1;AVP;ADCY5
0	0.140181					0.0742592	0.0843246		positive regulation of cell projection organization (GO:0031346)	18/117	8.425747145306882E-4	0.017847746154335584	0	0	2.532214032214032	17.925665231666358	CAMK2B;NTRK1;NDRG4;CDKL5;CAMK1D;BDNF;KIDINS220;AMIGO1;CX3CL1;TIAM1;CUX2;RIT2;LRRC7;PLXNA2;PLXNA1;PTK2B;SERPINI1;PLXNA4
0.0214818	0					0.0176248	0.0604386		regulation of membrane depolarization (GO:0003254)	6/18	8.569322383766462E-4	0.018038423617828404	0	0	6.933779761904762	48.9674046085248	HCN4;SCN10A;LRRK2;SCN3B;PTPN3;SCN2B
0	0					0.0189879	0.0340226		regulation of ion transmembrane transporter activity (GO:0032412)	9/39	9.458679358411466E-4	0.019786852223062	0	0	4.165548098434004	29.0064092924772	TCAF1;TRPC6;HOMER1;PDZK1;SCN3B;FGF12;SCN4B;PTPN3;SCN2B
0	0					0.0474674	0.00570773		regulation of cardiac muscle cell action potential (GO:0098901)	7/25	0.0010264123273903173	0.021339239004015978	0	0	5.39521800281294	37.12819476402784	HCN4;RYR2;AKAP9;NOS1AP;ATP2A2;CACNA1C;FGF13
0	0					0.0525494	0.082242		central nervous system projection neuron axonogenesis (GO:0021952)	5/13	0.001132082958126397	0.022993839413621743	0	0	8.66263940520446	58.764712432585355	CHRNB2;EPHB6;EPHA4;SPTBN4;MYCBP2
0	0					0.0369231	0.0452831		regulation of short-term neuronal synaptic plasticity (GO:0048172)	5/13	0.001132082958126397	0.022993839413621743	0	0	8.66263940520446	58.764712432585355	RAB3A;SLC4A10;SYP;PPFIA3;SLC8A2
0	0					0.130286	0.102351		anterograde axonal protein transport (GO:0099641)	4/8	0.0011606154098324514	0.022993839413621743	0	0	13.852897473997029	93.62903117164605	DLG2;KIF5C;KIF5A;MAP1A
0	0					0.195406	0.00967885		axo-dendritic protein transport (GO:0099640)	4/8	0.0011606154098324514	0.022993839413621743	0	0	13.852897473997029	93.62903117164605	DLG2;KIF5C;KIF5A;MAP1A
0	0					0.149309	0.00825109		positive regulation of endocytic recycling (GO:2001137)	4/8	0.0011606154098324514	0.022993839413621743	0	0	13.852897473997029	93.62903117164605	ACTN2;PLA2G4E;AKAP5;SORL1
0	0					0.0339429	0.0353716		protein localization to presynapse (GO:1905383)	4/8	0.0011606154098324514	0.022993839413621743	0	0	13.852897473997029	93.62903117164605	DLG2;KIF5C;KIF5A;MAP1A
0	0.0122488					0.0244181	0.034269		regulation of cardiac muscle cell action potential involved in regulation of contraction (GO:0098909)	4/8	0.0011606154098324514	0.022993839413621743	0	0	13.852897473997029	93.62903117164605	HCN4;AKAP9;ATP2A2;FGF13
0	0					0.01239	0.022769		regulation of collateral sprouting (GO:0048670)	4/8	0.0011606154098324514	0.022993839413621743	0	0	13.852897473997029	93.62903117164605	PTPRS;BDNF;ULK1;FGF13
0	0.0206503					0.000245301	0.0798648		cellular response to glucagon stimulus (GO:0071377)	6/19	0.0011814168621118023	0.023133790648793895	0	0	6.400068681318682	43.14312429686502	ADCY9;PRKAR1B;ADCY3;ADCY2;ADCY1;ADCY5
0.000620166	0					0.0422302	0.134791		regulation of synaptic vesicle exocytosis (GO:2000300)	6/19	0.0011814168621118023	0.023133790648793895	0	0	6.400068681318682	43.14312429686502	RIMS2;RIMS1;PREPL;RIMS3;LRRK2;SYN1
0	0					0.0307044	0.0456094		positive regulation of ion transmembrane transporter activity (GO:0032414)	7/26	0.001323561837161311	0.025767377269128876	0	0	5.110984833640318	33.87268815918678	TCAF1;TRPC6;ACTN2;WNK2;AKAP9;PDZK1;ATP1B1
0	0.10026					0.0482359	0.023015		MAPK cascade (GO:0000165)	35/303	0.001331796346269147	0.025778678702497053	0	0	1.825577436013847	12.087561901135407	CAMK2B;SPTBN4;LRRK2;RASGRF2;RASGRF1;CAMK2A;RASAL1;RASGRP1;FGF3;CAMKK2;FGF5;SYNGAP1;RASGEF1A;UBC;NEFL;SPTAN1;SPTBN1;SPTBN2;MEF2C;ACTN2;GRIN2B;SPTB;GFRA4;GRIN1;RIT2;DLG2;ZDHHC9;DLG3;LRRC7;KIT;AVP;FGF13;SCG2;SHANK3;PTPN3
0.0618248	0					0.00751947	0.0105767		cellular response to organonitrogen compound (GO:0071417)	16/103	0.0014406779289189606	0.02772687579770891	0	0	2.5591342259904533	16.743497771091498	GABRB3;HCN4;GABRB2;HCN3;MEF2C;DMTN;PDE2A;AKAP6;GABRG2;RYR3;CRHBP;GLRA2;RRAGB;AKAP9;HCN1;TAF1
0	0					0.0029591	0.00983866		negative regulation of neuron projection development (GO:0010977)	11/58	0.0015286795104558775	0.02925336699554202	0	0	3.2516009089031193	21.08126994351478	RTN4R;EPHA4;STX1B;LINGO1;PTPRS;RTN4RL1;BCL11A;SPOCK1;RTN4RL2;THY1;NGEF
0	0					0.0110459	0.048598		positive regulation of calcium ion transport into cytosol (GO:0010524)	8/34	0.0015763698271428564	0.029995556936820003	0	0	4.2700905651725325	27.553317272697967	CALCR;TRPC3;AKAP6;THY1;DRD1;CX3CL1;SNCA;GRIN1
0	0.00667739					0.00548471	0.0294839		regulation of protein kinase A signaling (GO:0010738)	6/20	0.0015921683938429714	0.030071429189161433	0	0	5.942602040816326	38.28615508761285	CALCR;PRKAR1B;LRRK2;AKAP6;AKAP5;PJA2
0	0					0.146304	0.00847456		cellular metal ion homeostasis (GO:0006875)	16/104	0.0015982143185451	0.030071429189161433	0	0	2.529916859751942	16.289801530342896	SLC24A2;RYR2;SLC24A4;ATP2B4;ATP2A2;HTR2C;ATP1A3;ATP2B3;ATP2B2;HTR2A;ATP1A1;ATP2B1;ATP1B1;SLC8A1;SLC8A2;KCNMA1
0.0164388	0					0.374085	0.0924929		positive regulation of kinase activity (GO:0033674)	17/114	0.0016454388206849002	0.03078703811485211	0	0	2.439277345109473	15.635153499045796	EPHB6;EPHA5;NTRK1;EPHA4;EPHA7;EPHA6;FLT1;EPHA10;AGAP2;LMTK2;PRKAG2;CAMKK1;IGF1R;EEF1A2;KIT;PTK2B;MAPT
0	0.0413747					0.0146743	0.0437857		calcium ion import across plasma membrane (GO:0098703)	5/14	0.0016636701119070914	0.03078703811485211	0	0	7.699710863279637	49.26836478087963	SLC24A2;CACNA2D1;ATP2B4;SLC8A1;SLC8A2
0.0347122	0					0.0437257	0.00718176		cAMP metabolic process (GO:0046058)	5/14	0.0016636701119070914	0.03078703811485211	0	0	7.699710863279637	49.26836478087963	ADCY9;ADCY3;ADCY2;ADCY1;ADCY5
0	0.0316694					0.0314667	0.0171377		positive regulation of calcium ion transmembrane transport (GO:1904427)	7/27	0.0016838832427381325	0.030990812904601258	0	0	4.855174981384959	31.0083163982831	CACNB2;CALCR;AKAP6;THY1;DRD1;CX3CL1;SNCA
0	0.0155938					0.0125876	0.0752374		adenylate cyclase-modulating G protein-coupled receptor signaling pathway (GO:0007188)	22/165	0.001697828738091841	0.03107764777115935	0	0	2.143999073215941	13.675294531101155	VIPR1;GABBR1;GPR26;GPR12;HTR1D;PDE2A;NPY1R;OPRL1;ADCY3;ADRA1D;ADCY2;ADCY1;AKAP5;MCHR1;CRHR2;ADCY5;ADCY9;CALCR;GNAL;ADGRB1;DRD1;VIP
0	0					0.00436411	0.0434202		associative learning (GO:0008306)	4/9	0.001977682080198478	0.03551424043853976	0	0	11.081723625557206	68.99292503494586	CHRNB2;MAP1A;ADCY3;SHANK1
0.00243067	0					0.0552004	0.0109659		cellular response to forskolin (GO:1904322)	4/9	0.001977682080198478	0.03551424043853976	0	0	11.081723625557206	68.99292503494586	ADCY3;ADCY2;ADCY1;ADCY5
0	0					0.0469175	0.0530618		response to forskolin (GO:1904321)	4/9	0.001977682080198478	0.03551424043853976	0	0	11.081723625557206	68.99292503494586	ADCY3;ADCY2;ADCY1;ADCY5
0	0.00351864					0.0590121	0.0205137		cellular calcium ion homeostasis (GO:0006874)	19/136	0.0019823863427688463	0.03551424043853976	0	0	2.261181426470683	14.072358449379578	TRPC7;SLC24A2;RYR2;SLC24A4;TRPC6;TRPC3;WFS1;ATP2B4;ATP2A2;HTR2C;ATP2B3;ATP2B2;HTR2A;ATP2B1;ATP1B1;SLC8A1;SLC8A2;CALB2;SCGN
0	0.0287339					0.0385677	0.197055		acetylcholine receptor signaling pathway (GO:0095500)	6/21	0.002102997674220107	0.036925905296770825	0	0	5.5461309523809526	34.18852243528037	CHRNB2;CHRM1;CHRM4;LY6H;RGS8;CDK5R1
0	0					0.0303671	0.0320046		response to glucagon (GO:0033762)	6/21	0.002102997674220107	0.036925905296770825	0	0	5.5461309523809526	34.18852243528037	ADCY9;PRKAR1B;ADCY3;ADCY2;ADCY1;ADCY5
0	0					0.0508397	0.0679063		positive regulation of cytosolic calcium ion concentration (GO:0007204)	20/147	0.0021137089849826104	0.036925905296770825	0	0	2.1932390030193596	13.508841252580169	RYR2;TRPC3;CACNA2D1;GPR55;OPRL1;HTR2C;ADRA1D;CACNA1C;TACR1;JPH1;SLC8A1;GRM1;ADCY5;GRIN1;JPH4;CALCR;CCKBR;ACKR2;DRD1;TAC1
0	0					0.0273732	0.0346718		regulation of calcium-mediated signaling (GO:0050848)	7/28	0.0021160034804859765	0.036925905296770825	0	0	4.6237279722015385	28.473962370857944	NEUROD2;RIT2;LRRK2;ITPR1;HTT;MAPT;SLC8A2
0.0671273	0.0699835					0.0223056	0.0411673		regulation of sodium ion transmembrane transport (GO:1902305)	7/28	0.0021160034804859765	0.036925905296770825	0	0	4.6237279722015385	28.473962370857944	ATP2B4;NOS1;SCN3B;FGF12;SCN4B;PTPN3;SCN2B
0	0					0.0354553	0.0151214		positive regulation of neuron projection development (GO:0010976)	14/88	0.0022147914204296566	0.03845060569075816	0	0	2.6305227383071697	16.07932552163229	CAMK2B;NTRK1;NDRG4;CAMK1D;BDNF;KIDINS220;COBL;CX3CL1;CUX2;RIT2;LRRC7;PTK2B;SERPINI1;PACSIN1
0	0.0334354					0.225375	0.0524916		regulation of cytosolic calcium ion concentration (GO:0051480)	20/148	0.0022927235484817518	0.03931238642016152	0	0	2.1759868421052633	13.225680330186517	TRPC7;RYR2;TRPC6;TRPC3;ATP2B4;ATP2B3;ADRA1D;ATP2B2;CACNA1C;TACR1;ATP2B1;SLC8A1;SLC8A2;ADCY5;CALB2;SCGN;CALCR;CCKBR;ACKR2;TAC1
0	0					0.246355	0.00930118		regulation of neuron apoptotic process (GO:0043523)	15/98	0.0023216370928532625	0.03931238642016152	0	0	2.5134696087721675	15.245406425670547	PRKCG;NTRK1;EPHA7;MEF2C;BDNF;WFS1;KCNB1;AGAP2;PCSK9;VSTM2L;FAIM2;ISL1;GRM4;PTK2B;CDK5R1
0	0					0.0255635	0.0169768		activation of adenylate cyclase activity (GO:0007190)	8/36	0.0023298515791868634	0.03931238642016152	0	0	3.964658292527145	24.033563164586827	CALCR;ADCY9;ADCY3;ADCY2;ADCY1;DRD1;ADCY5;CAP2
0	0					0.0326706	0.0989934		regulation of cardiac muscle contraction (GO:0055117)	8/36	0.0023298515791868634	0.03931238642016152	0	0	3.964658292527145	24.033563164586827	HCN4;CHGA;RYR2;SCN10A;ATP2A2;NOS1;ATP1B1;SLC8A1
0	0					0.0355385	0.0101385		regulation of sodium ion transport (GO:0002028)	8/36	0.0023298515791868634	0.03931238642016152	0	0	3.964658292527145	24.033563164586827	SPTBN4;WNK2;ATP2B4;ATP1A1;NOS1;SCN3B;FGF12;SCN4B
0	0					0.00282125	0.038176		calcium ion import into cytosol (GO:1902656)	5/15	0.002357809399308975	0.03931238642016152	0	0	6.929368029739777	41.922831185490196	SLC24A2;CACNA2D1;ATP2B4;SLC8A1;SLC8A2
0	0					0.185925	0.00303015		detection of mechanical stimulus involved in sensory perception (GO:0050974)	5/15	0.002357809399308975	0.03931238642016152	0	0	6.929368029739777	41.922831185490196	WHRN;KIT;LHFPL5;KCNK4;SCN1A
0	0					0.0127381	0.0786236		response to ethanol (GO:0045471)	5/15	0.002357809399308975	0.03931238642016152	0	0	6.929368029739777	41.922831185490196	CHRNB2;GLRA2;GRIN2A;GRIN2B;GRIN1
0.055811	0					0.0510329	0.00350522		brain development (GO:0007420)	20/150	0.002689257926008764	0.0437570689212227	0	0	2.142278773857721	12.679055473217437	EMX1;EPHA7;DLX2;NDRG4;ZFHX2;SLC6A17;NCOA6;PTCH1;AMIGO1;SETD1A;MAST1;GRIN2B;GRIN1;GRIN2A;SYNJ1;SIX3;NKX2-1;CNTN4;SHANK3;CDK5R1
0	0					0.00964675	0.00547926		cerebellar Purkinje cell differentiation (GO:0021702)	3/5	0.0027672968171675873	0.0437570689212227	0	0	20.766146993318486	122.31020342863238	AGTPBP1;CEND1;FAIM2
0	0					0.0120667	0.0435527		intracellular distribution of mitochondria (GO:0048312)	3/5	0.0027672968171675873	0.0437570689212227	0	0	20.766146993318486	122.31020342863238	CLUH;LRRK2;MAPT
0	0.0288314					0.0397464	0.0450263		membrane depolarization during AV node cell action potential (GO:0086045)	3/5	0.0027672968171675873	0.0437570689212227	0	0	20.766146993318486	122.31020342863238	CACNB2;CACNA1C;CACNA1G
0	0					0.0226043	0.00981447		negative regulation of collateral sprouting (GO:0048671)	3/5	0.0027672968171675873	0.0437570689212227	0	0	20.766146993318486	122.31020342863238	PTPRS;ULK1;FGF13
0	0.00906081					0.00760384	0.041049		negative regulation of synapse organization (GO:1905809)	3/5	0.0027672968171675873	0.0437570689212227	0	0	20.766146993318486	122.31020342863238	NEUROD2;ARHGEF15;SLIT1
0	0					0.0719524	0.0381249		positive regulation of the force of heart contraction (GO:0098735)	3/5	0.0027672968171675873	0.0437570689212227	0	0	20.766146993318486	122.31020342863238	RYR2;NOS1;SLC8A1
0	0.157766					0.00281092	0.00695247		regulation of synapse structural plasticity (GO:0051823)	3/5	0.0027672968171675873	0.0437570689212227	0	0	20.766146993318486	122.31020342863238	CAMK2B;FRMPD4;SHANK3
0	0					0.0246069	0.0608084		regulation of synaptic vesicle priming (GO:0010807)	3/5	0.0027672968171675873	0.0437570689212227	0	0	20.766146993318486	122.31020342863238	NAPB;STX1B;STXBP1
0	0.0101686					0.0625872	0.0133056		regulation of voltage-gated sodium channel activity (GO:1905150)	3/5	0.0027672968171675873	0.0437570689212227	0	0	20.766146993318486	122.31020342863238	FGF14;FGF13;FGF12
0	0					0.013414	0.0310247		SA node cell to atrial cardiac muscle cell signaling (GO:0086018)	3/5	0.0027672968171675873	0.0437570689212227	0	0	20.766146993318486	122.31020342863238	HCN4;SCN3B;CACNA1G
0.0254005	0					0.0202141	0.0753326		G protein-coupled serotonin receptor signaling pathway (GO:0098664)	4/10	0.00312076471556967	0.04777607073653931	0	0	9.234274393263991	53.2787824812172	HTR1D;HTR2C;HTR2A;HTR5A
0	0					0.00443929	0.0550074		ionotropic glutamate receptor signaling pathway (GO:0035235)	4/10	0.00312076471556967	0.04777607073653931	0	0	9.234274393263991	53.2787824812172	GRIA2;PTK2B;CDK5R1;GRIN1
0.000584585	0.0625622					0.0581347	0.142624		lipid phosphorylation (GO:0046834)	4/10	0.00312076471556967	0.04777607073653931	0	0	9.234274393263991	53.2787824812172	DGKG;DGKE;DGKB;DGKQ
0	0					0.0276948	0.0653574		neuron projection fasciculation (GO:0106030)	4/10	0.00312076471556967	0.04777607073653931	0	0	9.234274393263991	53.2787824812172	EPHA4;AMIGO1;CNTN4;CDK5R1
0	0					0.809363	0.0227246		nucleic acid transport (GO:0050657)	4/10	0.00312076471556967	0.04777607073653931	0	0	9.234274393263991	53.2787824812172	ATXN2;RBFOX1;SIDT1;CKAP5
0	0					0.132787	0.00700718		positive regulation of behavior (GO:0048520)	4/10	0.00312076471556967	0.04777607073653931	0	0	9.234274393263991	53.2787824812172	MEF2C;SGIP1;CRH;AGRP
0	0					0.00276789	0.00213767		SNARE complex assembly (GO:0035493)	4/10	0.00312076471556967	0.04777607073653931	0	0	9.234274393263991	53.2787824812172	STXBP1;VAMP1;VAMP2;SNCA
0	0					0.0435871	0.083079		ion homeostasis (GO:0050801)	7/30	0.003232309730494551	0.048725650430321836	0	0	4.221211434491243	24.20678311187023	HCN4;UNC80;SLC12A5;SLC30A3;WNK2;SLC4A10;SLC4A11
0	0					0.0165688	0.0143838		microtubule polymerization (GO:0046785)	7/30	0.003232309730494551	0.048725650430321836	0	0	4.221211434491243	24.20678311187023	CCDC57;AKAP9;TUBG2;MAPT;FGF13;CKAP5;CLASP1
0	0.061082					0.0595848	0.000782823		motor neuron axon guidance (GO:0008045)	5/16	0.0032406608362209295	0.048725650430321836	0	0	6.299087529570801	36.10623119109249	EPHA4;CHN1;SLIT1;NTN5;RNF165
0	0.0465056					0.0321174	0.00102081		retrograde axonal transport (GO:0008090)	5/16	0.0032406608362209295	0.048725650430321836	0	0	6.299087529570801	36.10623119109249	DLG2;KIF5A;MAP1A;NEFL;KIF1A
0	0					0.0927737	0.0180071		vesicle transport along microtubule (GO:0047496)	6/23	0.0034832076824007573	0.052139748774781114	0	0	4.89311974789916	27.694087281172866	FYCO1;KIF5A;HTT;KIF1A;KIFAP3;DYNC1I1
0.0939293	0.0337958					0.0549022	0.0406305		regulation of anatomical structure morphogenesis (GO:0022603)	17/123	0.0037284407102667104	0.055516897390169045	0	0	2.2310860734051436	12.475709402947798	CHRNB2;EPHA4;MEF2C;LRRK2;ARHGAP44;ARC;SIPA1L1;HECW1;CHN1;KIF1A;MAPT;LZTS1;SHANK3;CLASP1;LZTS3;PPFIA2;CDK5R1
0	0					0.0360247	0.0134346		embryonic heart tube morphogenesis (GO:0003143)	9/47	0.0037417861364514174	0.055516897390169045	0	0	3.2871776757329565	18.369380663875123	RYR2;AHI1;NDRG4;SHH;MEF2C;ZIC3;MICAL2;BBS7;MEGF8
0	0					0.0570112	0.0183901		regulation of dendrite development (GO:0050773)	8/39	0.003957642844166519	0.05846202236470542	0	0	3.580404788231335	19.807181218560697	CHRNB2;CAMK1D;CDKL5;BCL11A;HECW1;COBL;LZTS1;PACSIN1
0	0					0.0782308	0.00622016		adenylate cyclase-activating adrenergic receptor signaling pathway (GO:0071880)	5/17	0.004338571825298889	0.06353178220698548	0	0	5.773853779429988	31.410977401607894	ADCY9;ADRA1D;DRD1;ADRA2C;GPR101
0.0123255	0					0.0199739	0.0193292		synaptic vesicle membrane organization (GO:0048499)	5/17	0.004338571825298889	0.06353178220698548	0	0	5.773853779429988	31.410977401607894	SNAP25;STX1B;PRRT2;SYP;STX1A
0	0					0.0242991	0.0470392		central nervous system development (GO:0007417)	30/268	0.004485849282141019	0.06540407091883528	0	0	1.7582123758594346	9.506350920605929	DLX2;NDRG4;AMIGO1;MAST1;HAPLN4;GRIN2A;SHH;ZIC3;SIX3;NKX2-1;SPOCK1;ASIC2;SH3GL2;EMX1;EPHA7;ZFHX2;SLC6A17;NCOA6;PTCH1;SETD1A;HPCAL4;GRIN2B;DCLK1;GRIN1;NR4A2;AHI1;SYNJ1;SERPINI1;CNTN4;CDK5R1
0	0					0.0457203	0.0505035		cardiac muscle cell membrane repolarization (GO:0099622)	4/11	0.004643788491735106	0.06707166681415538	0	0	7.914667798768839	42.519374320461715	KCNIP2;ATP1A1;ATP1B1;KCNJ3
0	0.0283355					0.136251	0.0212521		intraciliary transport involved in cilium assembly (GO:0035735)	8/40	0.004659967349914596	0.06707166681415538	0	0	3.4683308494783907	18.620590278934614	DYNC2H1;IFT81;IFT172;WDR19;IFT122;KIFAP3;WDR35;SSX2IP
0	0					0.0818048	0.0869102		positive regulation of cation channel activity (GO:2001259)	8/40	0.004659967349914596	0.06707166681415538	0	0	3.4683308494783907	18.620590278934614	ARC;ACTN2;KCNIP2;LRRC38;HTT;AKAP6;LRRC55;SHANK3
0	0.0203031					0.000478843	0.00796827		regulation of vesicle-mediated transport (GO:0060627)	14/96	0.004995186213673524	0.071590583692138	0	0	2.372864028041478	12.574472280723864	NSF;RAB3C;RAB3A;SYT1;LRRK2;CPLX2;CPLX1;SYT7;STXBP5L;RIMS2;RIT2;RAB15;VAMP2;PACSIN1
0	0					0.0352015	0.0724367		inclusion body assembly (GO:0070841)	3/6	0.005256975408152216	0.07226731908023128	0	0	13.843355605048256	72.65269106602605	TRIM37;MAPT;HDAC6
0.0585045	0.00118144					0.00459701	0.0347794		negative regulation of amino acid transport (GO:0051956)	3/6	0.005256975408152216	0.07226731908023128	0	0	13.843355605048256	72.65269106602605	GRM7;HRH3;TRH
0	0					0.117971	0.0593355		negative regulation of anion transport (GO:1903792)	3/6	0.005256975408152216	0.07226731908023128	0	0	13.843355605048256	72.65269106602605	GRM7;HRH3;TRH
0	0.00593739					0.0685421	0.0653202		negative regulation of excitatory postsynaptic potential (GO:0090394)	3/6	0.005256975408152216	0.07226731908023128	0	0	13.843355605048256	72.65269106602605	TMEM25;LRRK2;CBLN1
0.113979	0					0.30561	0.0794036		neurotransmitter loading into synaptic vesicle (GO:0098700)	3/6	0.005256975408152216	0.07226731908023128	0	0	13.843355605048256	72.65269106602605	SLC32A1;SLC17A6;SLC17A7
0	0					0.0556762	0.00418236		plus-end-directed organelle transport along microtubule (GO:0072386)	3/6	0.005256975408152216	0.07226731908023128	0	0	13.843355605048256	72.65269106602605	FYCO1;MAPT;KIFAP3
0	0					0.00410883	0.0730912		proline transport (GO:0015824)	3/6	0.005256975408152216	0.07226731908023128	0	0	13.843355605048256	72.65269106602605	SLC6A7;SLC6A17;SLC6A15
0	0					0.0234856	0.0648645		regulation of epinephrine secretion (GO:0014060)	3/6	0.005256975408152216	0.07226731908023128	0	0	13.843355605048256	72.65269106602605	CRH;ADRA2C;VIP
0	0.128873					0.00887423	0.0912581		regulation of glutamate receptor signaling pathway (GO:1900449)	3/6	0.005256975408152216	0.07226731908023128	0	0	13.843355605048256	72.65269106602605	FRRS1L;SHANK3;CX3CL1
0	0					0.00894972	0.0167038		regulation of SNARE complex assembly (GO:0035542)	3/6	0.005256975408152216	0.07226731908023128	0	0	13.843355605048256	72.65269106602605	PRRT2;STXBP1;SNCA
0	0					0.0274376	0.0109693		regulation of microtubule depolymerization (GO:0031114)	6/25	0.005442775464841979	0.07451734864060075	0	0	4.377584586466165	22.822389071145817	CAMSAP3;SPEF1;APC;MAP1A;FGF13;CLASP1
0	0					0.0169155	0.0218883		G protein-coupled acetylcholine receptor signaling pathway (GO:0007213)	5/18	0.005677668163856828	0.07618480627836573	0	0	5.32942522161853	27.559601862447384	CHRM1;HRH3;CHRM4;RGS8;CDK5R1
0.0105173	0					0.040302	0.0557963		negative regulation of peptide hormone secretion (GO:0090278)	5/18	0.005677668163856828	0.07618480627836573	0	0	5.32942522161853	27.559601862447384	CHGA;CRHBP;KCNJ11;KCNB1;CRH
0	0.0658551					0.0545455	0.0109174		positive regulation of CREB transcription factor activity (GO:0032793)	5/18	0.005677668163856828	0.07618480627836573	0	0	5.32942522161853	27.559601862447384	EPHA5;OPRD1;CAMK1D;CRTC1;ADCY1
0	0					0.0344704	0.032713		positive regulation of synaptic transmission, glutamatergic (GO:0051968)	5/18	0.005677668163856828	0.07618480627836573	0	0	5.32942522161853	27.559601862447384	PTK2B;DRD1;CACNG2;CACNG3;SHANK3
0	0					0.0818383	0.0715432		sodium ion import across plasma membrane (GO:0098719)	5/18	0.005677668163856828	0.07618480627836573	0	0	5.32942522161853	27.559601862447384	HCN4;SLC9A5;SLC9A6;SLC9A7;SLC8A1
0	0					0.207208	0.0329996		neuron migration (GO:0001764)	9/50	0.0057393597454778915	0.07670699850305372	0	0	3.0461614012113274	15.719434498859114	NR4A2;MEF2C;SOX1;CDKL5;SPOCK1;CCK;POMGNT2;FGF13;CDK5R1
0	0					0.0581874	0.0339155		regulation of peptidyl-serine phosphorylation (GO:0033135)	14/98	0.00601168610410999	0.08002908616064208	0	0	2.3161177644710578	11.84474209974575	OPRD1;SPTBN4;TENM1;DMTN;BDNF;ATP2B4;HDAC6;CALCR;AKAP9;INPP5J;NOS1;AVP;PFN2;SNCA
0	0					0.0328432	0.00130567		peptidyl-threonine phosphorylation (GO:0018107)	10/60	0.006482084394505758	0.08573239919496164	0	0	2.7761194029850746	13.988069354346107	HIPK4;LRRK2;CAMK2A;LMTK2;PRKCA;ULK1;ACVR1B;CIT;CDK5R1;TAF1
0	0					0.0450463	0.0291211		regulation of neuron differentiation (GO:0045664)	12/79	0.0064910219105448995	0.08573239919496164	0	0	2.487517569105147	12.530460063730038	TIAM1;NEUROD2;MEF2C;PCP4;ZFHX2;BDNF;LRRK2;SIX3;CNTN4;ADRA2C;TRIM32;CDK5R1
0	0					0.00364435	0.0979775		cell differentiation in hindbrain (GO:0021533)	4/12	0.006596934704647414	0.08611812436144375	0	0	6.924962852897474	34.77127845125243	AGTPBP1;CEND1;FAIM2;CBLN1
0	0					0.0448447	0.0404522		regulation of axon regeneration (GO:0048679)	4/12	0.006596934704647414	0.08611812436144375	0	0	6.924962852897474	34.77127845125243	RTN4R;EPHA4;PTPRS;RTN4RL1
0	0					0.00380949	0.00935613		synaptic vesicle fusion to presynaptic active zone membrane (GO:0031629)	4/12	0.006596934704647414	0.08611812436144375	0	0	6.924962852897474	34.77127845125243	SNAP25;STX1B;PRRT2;STX1A
0	0					0.0251878	0.0420748		cardiac muscle contraction (GO:0060048)	7/34	0.006748094398233328	0.08775128159555927	0	0	3.5950745980530048	17.969962853558087	RYR2;GAA;SCN3B;ATP1B1;SCN4B;SLC8A1;SCN2B
0	0					0.0843871	0.0459965		excitatory postsynaptic potential (GO:0060079)	5/19	0.007283476770565375	0.092919506679031	0	0	4.948486457780138	24.35717753717217	MEF2C;GRIN2A;LRRK2;GRIN2B;GRIN1
0.0189588	0					0.121346	0.053899		long-term memory (GO:0007616)	5/19	0.007283476770565375	0.092919506679031	0	0	4.948486457780138	24.35717753717217	ARC;RGS14;RASGRF1;PJA2;SHANK1
0	0					0.0548052	0.0223646		peptidyl-lysine dimethylation (GO:0018027)	5/19	0.007283476770565375	0.092919506679031	0	0	4.948486457780138	24.35717753717217	KMT2A;SETD1B;KMT2B;SETD1A;ASH1L
0	0					0.0821506	0.0082128		regulation of autophagy of mitochondrion (GO:1903146)	5/19	0.007283476770565375	0.092919506679031	0	0	4.948486457780138	24.35717753717217	FBXW7;HTT;HDAC6;SREBF2;CAMKK2
0	0					0.0261735	0.0335198		response to ATP (GO:0033198)	5/19	0.007283476770565375	0.092919506679031	0	0	4.948486457780138	24.35717753717217	KCNJ11;TRPC3;DGKQ;RYR3;TAF1
0	0					0.0133892	0.0168782		regulation of release of sequestered calcium ion into cytosol (GO:0051279)	9/52	0.00747084904867158	0.0949502626261354	0	0	2.9041673169970346	14.220971508411788	JPH4;PTK2B;AKAP6;NOS1;THY1;DRD1;JPH1;CX3CL1;SNCA
0	0.0571354					0.00279936	0.0640384		regulation of cardiac muscle cell contraction (GO:0086004)	6/27	0.008105591878412213	0.1026302009266629	0	0	3.960246598639456	19.069383778554233	HCN4;RYR2;AKAP9;ATP2A2;CACNA1C;FGF13
0	0					0.0197793	0.0244645		phosphorylation (GO:0016310)	40/400	0.008338603738987293	0.1043829838324504	0	0	1.551314673452078	7.425925372818783	DGKG;CAMK2B;DGKE;PRKAA2;DGKB;LRRK2;MAST1;CAMK2A;PIK3R4;PRKAG2;ACVR1B;CAMKK2;HK1;ACVR1C;PAK6;PTK2B;MAP3K9;PRKCG;PRRT1;NTRK1;EPHA7;CDKL5;DAPK1;PRKCB;AGK;PRKCE;MATK;LMTK2;PRKCA;DCLK1;BCR;MAPK10;PRKAR1B;DGKQ;MAK;WNK2;PI4KA;ULK1;CDKL1;TAF1
0	0					0.336647	0.00397465		cell junction assembly (GO:0034329)	14/102	0.00853938309454875	0.1043829838324504	0	0	2.2103633641807297	10.528107716989114	ACHE;BDNF;PCDHB11;CDH9;IGFN1;MYO9A;CDH8;CDH7;SPOCK2;CDH12;DRD1;SHANK3;CDH18;SHANK2
0	0					0.0131135	0.0704773		positive regulation of neurogenesis (GO:0050769)	11/72	0.008579287919676316	0.1043829838324504	0	0	2.5034464182960123	11.912410356780667	TIAM1;CDKL5;CUX2;RGS14;AMIGO1;PLXNA2;PLXNA1;SHANK3;TRIM32;CX3CL1;PLXNA4
0	0.0209513					0.0158107	0.0362948		cellular response to caffeine (GO:0071313)	3/7	0.008739905415899944	0.1043829838324504	0	0	10.38195991091314	49.208994055168006	RYR2;RYR3;SLC8A1
0	0					0.103108	0.0305182		cellular response to histamine (GO:0071420)	3/7	0.008739905415899944	0.1043829838324504	0	0	10.38195991091314	49.208994055168006	GABRB3;GABRB2;GABRG2
0	0.0521492					0.162416	0.00700587		dense core granule cytoskeletal transport (GO:0099519)	3/7	0.008739905415899944	0.1043829838324504	0	0	10.38195991091314	49.208994055168006	KIF5A;KIF1A;PPFIA2
0	0					0.00626499	0.00382661		detection of stimulus involved in sensory perception of pain (GO:0062149)	3/7	0.008739905415899944	0.1043829838324504	0	0	10.38195991091314	49.208994055168006	MMP24;PRDM12;SCN1A
0	0					0.000499051	0.0367595		excitatory chemical synaptic transmission (GO:0098976)	3/7	0.008739905415899944	0.1043829838324504	0	0	10.38195991091314	49.208994055168006	GRIN2A;GRIN2B;GRIN1
0	0					0.0292829	0.360926		long-term synaptic depression (GO:0060292)	3/7	0.008739905415899944	0.1043829838324504	0	0	10.38195991091314	49.208994055168006	PRRT1;SLC24A2;SHANK2
0	0					0.0027771	0.0869326		maintenance of synapse structure (GO:0099558)	3/7	0.008739905415899944	0.1043829838324504	0	0	10.38195991091314	49.208994055168006	RAB3A;ERC2;CBLN1
0.0482539	0					0.0312755	0.099746		oxygen transport (GO:0015671)	3/7	0.008739905415899944	0.1043829838324504	0	0	10.38195991091314	49.208994055168006	NGB;IPCEF1;CYGB
0	0					0.0368301	0.0290356		regulation of atrial cardiac muscle cell membrane depolarization (GO:0060371)	3/7	0.008739905415899944	0.1043829838324504	0	0	10.38195991091314	49.208994055168006	SCN10A;SCN3B;SCN2B
0	0.0280134					0.0270512	0.0035194		response to caffeine (GO:0031000)	3/7	0.008739905415899944	0.1043829838324504	0	0	10.38195991091314	49.208994055168006	RYR2;RYR3;SLC8A1
0	0					0.183964	0.202387		SA node cell action potential (GO:0086015)	3/7	0.008739905415899944	0.1043829838324504	0	0	10.38195991091314	49.208994055168006	HCN4;SCN3B;CACNA1G
0	0					0.500633	0.0473247		synaptic transmission, dopaminergic (GO:0001963)	3/7	0.008739905415899944	0.1043829838324504	0	0	10.38195991091314	49.208994055168006	CRHBP;CRH;SNCA
0	0.01463					0.0671302	0.127928		tachykinin receptor signaling pathway (GO:0007217)	3/7	0.008739905415899944	0.1043829838324504	0	0	10.38195991091314	49.208994055168006	TACR3;TACR1;TAC1
0	0.0426775					0.00109106	0.0215707		atrial cardiac muscle cell action potential (GO:0086014)	4/13	0.00902576506726891	0.10482336809159203	0	0	6.155192339441968	28.976626670149887	CACNB2;CACNA1C;SCN3B;KCNJ3
0	0					0.012809	0.00121414		cellular potassium ion homeostasis (GO:0030007)	4/13	0.00902576506726891	0.10482336809159203	0	0	6.155192339441968	28.976626670149887	KCNMA1;ATP1A3;ATP1A1;ATP1B1
0.0371473	0					0.0261373	0.0640024		central nervous system neuron axonogenesis (GO:0021955)	4/13	0.00902576506726891	0.10482336809159203	0	0	6.155192339441968	28.976626670149887	CHRNB2;EPHB6;SPTBN4;MYCBP2
0	0					0.02833	0.0605099		intraciliary retrograde transport (GO:0035721)	4/13	0.00902576506726891	0.10482336809159203	0	0	6.155192339441968	28.976626670149887	DYNC2H1;WDR19;IFT122;WDR35
0.0359833	0.021623					0.0273456	0.080241		negative regulation of potassium ion transport (GO:0043267)	4/13	0.00902576506726891	0.10482336809159203	0	0	6.155192339441968	28.976626670149887	ACTN2;PTK2B;NOS1;VIP
0	0					0.0759939	0.0347989		positive regulation of transporter activity (GO:0032411)	4/13	0.00902576506726891	0.10482336809159203	0	0	6.155192339441968	28.976626670149887	TRPC6;KMT2A;PDZK1;SYNGR3
0	0					0.0221547	0.105062		relaxation of cardiac muscle (GO:0055119)	4/13	0.00902576506726891	0.10482336809159203	0	0	6.155192339441968	28.976626670149887	CHGA;ATP1A1;ATP1B1;SLC8A1
0	0					0.0452922	0.0652466		synaptic vesicle localization (GO:0097479)	4/13	0.00902576506726891	0.10482336809159203	0	0	6.155192339441968	28.976626670149887	SYNJ1;KIF5C;KIF5A;SYNDIG1
0	0.0695683					0.023126	0.00965304		adrenergic receptor signaling pathway (GO:0071875)	5/20	0.00918058448471644	0.10589112515248277	0	0	4.618339529120198	21.663080848765873	ADCY9;ADRA1D;DRD1;ADRA2C;GPR101
0.000517363	0					0.0153157	0.00335118		cellular monovalent inorganic cation homeostasis (GO:0030004)	5/20	0.00918058448471644	0.10589112515248277	0	0	4.618339529120198	21.663080848765873	KCNMA1;ATP1A3;ATP1A1;ATP1B1;SLC8A1
0	0					0.153662	0.0263432		regulation of microtubule-based process (GO:0032886)	7/36	0.009311630996037157	0.10703608598857729	0	0	3.3467789560171517	15.651181718653367	CAMSAP3;MACF1;PRKAA2;APC;MAPT;HDAC6;CLASP1
0	0					0.0682801	0.0378384		regulation of hydrolase activity (GO:0051336)	11/73	0.009502313600723764	0.10885643607903958	0	0	2.462935748873738	11.467970626386752	ARHGAP44;EPHA5;EPHA4;SIPA1L1;CAMK2A;CHN1;PLXNA2;PLXNA1;NOS1;NGEF;PLXNA4
0	0					0.078394	0.130514		striated muscle contraction (GO:0006941)	9/54	0.00957478903385853	0.10931487954588315	0	0	2.7747949291573453	12.898972134877106	RYR2;GAA;MYH8;NOS1;ATP1B1;SCN3B;SCN4B;SLC8A1;SCN2B
0.0888585	0.037666					0.053278	0.0408898		positive regulation of nervous system development (GO:0051962)	8/45	0.009696237704240744	0.10933785043999	0	0	2.9988319168647037	13.902636749099775	CUX2;CLSTN2;RGS14;CLSTN3;BDNF;CLSTN1;SYNDIG1;TRIM32
0	0					0.0168117	0.0161612		generation of neurons (GO:0048699)	23/202	0.009710271098998158	0.10933785043999	0	0	1.7885220158883186	8.289032406310467	EMX1;MEF2C;CDKL5;MYT1L;WNT9B;PCSK9;ATP2B2;CCK;POMGNT2;CX3CL1;CIT;NR4A2;RNF112;NEUROD2;SHH;NEUROD6;SNPH;SIX3;SPOCK1;MAPT;LMX1B;FGF13;CDK5R1
0	0					0.103777	0.0149373		negative regulation of axonogenesis (GO:0050771)	6/28	0.009739119694773457	0.10933785043999	0	0	3.7800324675324677	17.507615559991933	RTN4R;LINGO1;PTPRS;ULK1;THY1;FGF13
0	0.0261088					0.124299	0.0195663		positive regulation of phosphatidylinositol 3-kinase activity (GO:0043552)	6/28	0.009739119694773457	0.10933785043999	0	0	3.7800324675324677	17.507615559991933	FLT1;KIT;AGAP2;PIK3R4;PTK2B;AMBRA1
0	0.0928181					0.0172841	0.0985548		positive regulation of synapse assembly (GO:0051965)	6/28	0.009739119694773457	0.10933785043999	0	0	3.7800324675324677	17.507615559991933	CUX2;CLSTN2;CLSTN3;BDNF;CLSTN1;SYNDIG1
0	0					0.0228303	0.0418078		protein secretion (GO:0009306)	10/64	0.01021486595019437	0.11429790206064663	0	0	2.569928137092316	11.780322303064596	RIMS2;RAB3C;ARL4D;RAB3A;NECAB3;RAB15;MTTP;MAFA;VIP;SCG2
0.0234009	0					0.0505332	0.0301418		regulation of kinase activity (GO:0043549)	13/94	0.010369705472327106	0.11564625175760825	0	0	2.2290275815581224	10.18412979946401	EPHB6;EPHA5;NTRK1;EPHA4;EPHA7;FLT1;EPHA6;EPHA10;LMTK2;IGF1R;CAMKK2;KIT;MAPT
0.0819707	0.0291085					0.0657733	0.113774		anterograde axonal transport (GO:0008089)	7/37	0.010831126200016587	0.11999747711071009	0	0	3.2350459171010177	14.639654333551775	DLG2;KIF5C;KIF5A;MAP1A;NEFL;KIF1A;AP3B2
0	0					0.0594628	0.137992		positive regulation of calcium ion transport (GO:0051928)	7/37	0.010831126200016587	0.11999747711071009	0	0	3.2350459171010177	14.639654333551775	CACNB2;TRPC6;TRPC3;WFS1;CAMK2A;ATP2B1;GRIN1
0	0					0.0398023	0.00511542		protein autophosphorylation (GO:0046777)	19/159	0.0109289634348519	0.12035759584934681	0	0	1.887356445207685	8.523941176879875	CAMK2B;NTRK1;EPHA4;CDKL5;FLT1;DAPK1;LRRK2;CAMK2A;LMTK2;ACVR1B;IGF1R;CAMKK2;MAK;WNK2;KIT;PTK2B;ULK1;MAP3K9;TAF1
0	0					0.0508299	0.0285088		activation of GTPase activity (GO:0090630)	14/105	0.010935102235718565	0.12035759584934681	0	0	2.1371487793643484	9.650887892204137	RAP1GAP2;ARHGEF15;RALGAPA1;RASGRF1;TSC1;RANGAP1;RASGRP1;SIPA1L3;BCR;SGSM1;TIAM1;SIPA1L1;TBC1D30;NGEF
0	0					0.22002	0.0576638		regulation of cellular protein localization (GO:1903827)	8/46	0.01106091138241786	0.1213457639608578	0	0	2.9197584124245037	13.151578425734956	SHH;PRKAA2;BDNF;MAP1A;GPC3;KCNAB2;MAPT;GPC6
0	0					0.0203125	0.0442566		regulation of cellular catabolic process (GO:0031329)	10/65	0.01136244641738104	0.1229788022579632	0	0	2.523066485753053	11.296882679461802	USP13;DAPK1;RRAGB;LRRK2;USP33;ITPR1;MAPT;FBXL2;DEPDC5;HDAC6
0	0.108007					0.0311998	0.00844477		cyclic purine nucleotide metabolic process (GO:0052652)	5/21	0.011392335601093978	0.1229788022579632	0	0	4.329460966542751	19.37353456038679	ADCY9;ADCY3;ADCY2;ADCY1;ADCY5
0	0.114201					0.0311781	0.00488652		myotube differentiation (GO:0014902)	5/21	0.011392335601093978	0.1229788022579632	0	0	4.329460966542751	19.37353456038679	MEF2C;SORT1;NOS1;KLHL40;KCNH1
0	0					0.0703669	0.0429855		negative regulation of microtubule depolymerization (GO:0007026)	5/21	0.011392335601093978	0.1229788022579632	0	0	4.329460966542751	19.37353456038679	CAMSAP3;SPEF1;APC;FGF13;CLASP1
0	0					0.000664309	0.0484369		regulation of cardiac muscle contraction by calcium ion signaling (GO:0010882)	5/21	0.011392335601093978	0.1229788022579632	0	0	4.329460966542751	19.37353456038679	RYR2;ATP2A2;CACNA1C;ATP1B1;SLC8A1
0.0894032	0					0.0269269	0.0235094		aggrephagy (GO:0035973)	6/29	0.01159393929345992	0.12435792210309878	0	0	3.6154891304347827	16.115221331252844	UBC;UBQLN1;WDFY3;PCNT;HDAC6;DYNC1I1
0	0					0.0481748	0.0203966		regulation of calcium ion transmembrane transporter activity (GO:1901019)	6/29	0.01159393929345992	0.12435792210309878	0	0	3.6154891304347827	16.115221331252844	JPH4;CACNB1;CACNB2;HPCA;NOS1;JPH1
0	0					0.0566067	0.0482813		histone H3-K4 trimethylation (GO:0080182)	4/14	0.011970610933865204	0.12678307429326416	0	0	5.539375928677563	24.513404296397812	KMT2A;SETD1B;SETD1A;OGT
0	0					0.029693	0.0202541		neurotransmitter biosynthetic process (GO:0042136)	4/14	0.011970610933865204	0.12678307429326416	0	0	5.539375928677563	24.513404296397812	ACHE;DAGLA;CHAT;NOS1
0.0600158	0					0.0150651	0.0551669		positive regulation of cyclase activity (GO:0031281)	4/14	0.011970610933865204	0.12678307429326416	0	0	5.539375928677563	24.513404296397812	NOS3;AKAP5;CACNA1C;NOS1
0	0					0.0394601	0.101659		synaptic membrane adhesion (GO:0099560)	4/14	0.011970610933865204	0.12678307429326416	0	0	5.539375928677563	24.513404296397812	LRFN5;PTPRS;SLITRK3;GPC6
0	0					0.00660668	0.00393901		plasma membrane bounded cell projection organization (GO:0120036)	16/128	0.012415005501703456	0.13107755024995998	0	0	1.9852216748768472	8.712838990145721	LGI1;UNC5A;RASGRF1;PRDM12;FRY;L1CAM;PPP1R9A;GPRIN3;GPRIN1;ULK1;CNTN4;MAPT;NCDN;KIFAP3;SH3GL2;CDK5R1
0	0.0676475					0.0357781	0.00303689		regulation of axon extension (GO:0030516)	7/38	0.01252270977724493	0.1314346262490016	0	0	3.1305214613407633	13.712346108612754	RTN4R;MACF1;OLFM1;PTPRS;CDKL5;MAPT;L1CAM
0	0					0.0109297	0.0962023		determination of heart left/right asymmetry (GO:0061371)	8/47	0.012562273025782587	0.1314346262490016	0	0	2.8447399594940577	12.451589410674266	AHI1;NDRG4;SHH;MEF2C;ZIC3;MICAL2;BBS7;MEGF8
0.0241959	0					0.0339343	0.0137756		regulation of neuron death (GO:1901214)	12/86	0.01259818795835719	0.1314346262490016	0	0	2.251363471094413	9.84791924682107	CHGA;MEF2C;GRM4;LRRK2;PCSK9;FAIM2;TSC1;MAPT;SNCB;GRIN2B;SORL1;SNCA
0	0					0.0382439	0.0165877		cellular response to nutrient levels (GO:0031669)	10/66	0.012604924073167316	0.1314346262490016	0	0	2.4778784648187635	10.837417109949316	PRKAA2;RRAGB;KCNB1;LRRK2;USP33;PCSK9;LPL;TSC1;ULK1;SREBF2
0	0					0.0391555	0.0715593		adenylate cyclase-activating G protein-coupled receptor signaling pathway (GO:0007189)	15/118	0.013136495331292795	0.13643987608365737	0	0	2.0232355187084106	8.765386693627434	GPR26;GPR12;ADCY3;ADRA1D;ADCY2;ADCY1;ADRA2C;ADCY5;ADCY9;CALCR;GNAL;ADGRB1;DRD1;GPR101;VIP
0	0					0.0158123	0.051379		adenylate cyclase-inhibiting G protein-coupled acetylcholine receptor signaling pathway (GO:0007197)	3/8	0.013287493870379934	0.13643987608365737	0	0	8.305122494432071	35.88586952205189	CHRM1;HRH3;CHRM4
0	0.10389					0.0466259	0.00629251		cellular response to epinephrine stimulus (GO:0071872)	3/8	0.013287493870379934	0.13643987608365737	0	0	8.305122494432071	35.88586952205189	RYR2;ATP2B4;SNCA
0	0					0.0100263	0.0604225		collecting duct development (GO:0072044)	3/8	0.013287493870379934	0.13643987608365737	0	0	8.305122494432071	35.88586952205189	SHH;PTCH1;DACT2
0.0716849	0					0.0784262	0.00258114		response to epinephrine (GO:0071871)	3/8	0.013287493870379934	0.13643987608365737	0	0	8.305122494432071	35.88586952205189	RYR2;ATP2B4;SNCA
0.00225685	0					0.0159335	0.0305386		cellular response to peptide (GO:1901653)	9/57	0.01352975601712579	0.13850522269203544	0	0	2.6009507829977627	11.191537151015446	CACNB1;NTRK1;EPHA4;GRM5;GRIN2A;CACNA2D1;ATP1A3;IGF1R;GRIN1
0	0					0.199853	0.0185165		histone H3-K4 methylation (GO:0051568)	6/30	0.013684350789948244	0.1392413699714371	0	0	3.464657738095238	14.868586919049982	KMT2A;KMT2C;SETD1B;KMT2B;SETD1A;OGT
0	0					0.0139936	0.0383359		positive regulation of lipid kinase activity (GO:0090218)	6/30	0.013684350789948244	0.1392413699714371	0	0	3.464657738095238	14.868586919049982	FLT1;EEF1A2;KIT;PIK3R4;PTK2B;AMBRA1
0	0					0.0634955	0.0312464		cellular response to nerve growth factor stimulus (GO:1990090)	5/22	0.01394056940928049	0.1398008049164188	0	0	4.074568117209709	17.410434096938857	NTRK1;BDNF;KIDINS220;MAPT;SH3GL2
0.0464499	0.0177429					0.0083379	0.0955069		positive regulation of axon extension (GO:0045773)	5/22	0.01394056940928049	0.1398008049164188	0	0	4.074568117209709	17.410434096938857	MACF1;CDKL5;MAPT;L1CAM;MEGF8
0	0					0.0585327	0.13629		positive regulation of dendritic spine development (GO:0060999)	5/22	0.01394056940928049	0.1398008049164188	0	0	4.074568117209709	17.410434096938857	CAMK2B;CUX2;FOXO6;SHANK3;SHANK1
0	0					0.0122465	0.0029591		regulation of adenylate cyclase activity (GO:0045761)	5/22	0.01394056940928049	0.1398008049164188	0	0	4.074568117209709	17.410434096938857	GABBR2;GRM2;AKAP5;CACNA1C;CAP2
0	0					0.0370351	0.0257193		peptidyl-threonine modification (GO:0018210)	10/67	0.013946873649618977	0.1398008049164188	0	0	2.4342759884786593	10.40044393431399	HIPK4;LRRK2;LMTK2;PRKCA;ULK1;GALNTL6;ACVR1B;CIT;CDK5R1;TAF1
0	0					0.30672	0.0328672		regulation of small GTPase mediated signal transduction (GO:0051056)	17/141	0.014272220961447054	0.14263750800639075	0	0	1.905367470899983	8.096745166818275	RASGRF2;ARHGEF17;ITSN1;RASGRF1;ARHGDIG;ARHGAP26;ARHGAP36;KALRN;ARHGAP6;MYO9A;ARHGAP44;BCR;TIAM1;ARHGAP21;ARHGAP32;CHN1;NGEF
0	0					0.0698266	0.0619546		regulation of protein targeting to mitochondrion (GO:1903214)	7/39	0.014396321473616285	0.1434521027311824	0	0	3.0325297840655248	12.860299415653895	NPEPPS;ABLIM3;HSPA1L;FBXW7;LRRK2;HUWE1;SREBF2
0	0					0.0132737	0.0008432		negative regulation of neuron death (GO:1901215)	13/98	0.014451443466585483	0.14357658287746286	0	0	2.1236746007303444	8.997926408021716	PRKCG;CHGA;NTRK1;MEF2C;BDNF;WFS1;LRRK2;AGAP2;VSTM2L;ISL1;SORL1;PTK2B;SNCA
0	0.0141042					0.0303517	0.023248		regulation of calcium ion transport (GO:0051924)	9/58	0.015084131916705538	0.14942163616313017	0	0	2.5477331872346256	10.685478216570205	CAMK2B;CACNB2;TRPC6;HOMER1;WFS1;CACNA2D1;CAMK2A;NOS1;ATP2B1
0	0					0.200009	0.0356456		cellular sodium ion homeostasis (GO:0006883)	4/15	0.015466183431511332	0.1518661976598547	0	0	5.035526138052141	20.993608761944156	ATP1A3;ATP1A1;ATP1B1;SLC8A1
0	0.115844					0.210096	0.0403714		membrane repolarization during cardiac muscle cell action potential (GO:0086013)	4/15	0.015466183431511332	0.1518661976598547	0	0	5.035526138052141	20.993608761944156	KCNIP2;ATP1A1;ATP1B1;KCNJ3
0	0					0.162483	0.108398		positive regulation of lyase activity (GO:0051349)	4/15	0.015466183431511332	0.1518661976598547	0	0	5.035526138052141	20.993608761944156	NOS3;AKAP5;CACNA1C;NOS1
0	0					0.144609	0.0870089		negative regulation of cell projection organization (GO:0031345)	8/49	0.016004534625641848	0.15643160987103036	0	0	2.705681363818109	11.187676369250447	RTN4R;EPHA4;STX1B;PTPRS;RTN4RL1;SPOCK1;RTN4RL2;GRIN2B
0.028562	0					0.0697033	0.0373984		positive regulation of protein targeting to mitochondrion (GO:1903955)	6/31	0.01602402179498381	0.15643160987103036	0	0	3.325892857142857	13.748131289074067	NPEPPS;ABLIM3;HSPA1L;FBXW7;HUWE1;SREBF2
0	0					0.0185726	0.0299515		regulation of GTPase activity (GO:0043087)	21/189	0.01682268956786809	0.16210085720598272	0	0	1.738337095560572	7.101153508513241	EPHA5;RTN4R;NTRK1;EPHA4;CDKL5;LRRK2;RASGRF1;RAP1GDS1;THY1;RASGRP1;CX3CL1;ARHGAP44;SIPA1L1;TBC1D30;CHN1;PLXNA2;PLXNA1;PRTN3;RGS8;NGEF;PLXNA4
0	0					0.0632744	0.0174821		cytoskeleton-dependent intracellular transport (GO:0030705)	5/23	0.01684539786879274	0.16210085720598272	0	0	3.847996695580339	15.713978614808735	KIF5C;CCDC88C;KIF5A;KIF1A;DYNC1I1
0	0					0.066572	0.0578867		diacylglycerol metabolic process (GO:0046339)	5/23	0.01684539786879274	0.16210085720598272	0	0	3.847996695580339	15.713978614808735	DGKG;DGKE;DAGLA;DGKB;DGKQ
0	0.00759828					0.026347	0.0901536		negative regulation of smoothened signaling pathway (GO:0045879)	5/23	0.01684539786879274	0.16210085720598272	0	0	3.847996695580339	15.713978614808735	PTCH1;PTCH2;GPC3;IFT122;MEGF8
0	0					0.0445999	0.211157		regulation of calcium ion transmembrane transport (GO:1903169)	5/23	0.01684539786879274	0.16210085720598272	0	0	3.847996695580339	15.713978614808735	CACNB1;CACNA2D1;NOS1AP;PTK2B;NOS1
0.0676763	0					0.101224	0.0770851		positive regulation of protein polymerization (GO:0032273)	10/69	0.016947351317488334	0.16261731976438948	0	0	2.351505185934733	9.58860035825677	TENM1;BAIAP2L1;PRKCE;AKAP9;PTK2B;MAPT;BAIAP2;CLASP1;PFN2;CDK5R1
0	0					0.00804269	0.0167829		cellular divalent inorganic cation homeostasis (GO:0072503)	14/111	0.01727338973889314	0.16527493363804574	0	0	2.0043058213469966	8.134651809498427	SLC24A2;RYR2;SLC24A4;ATP2B4;ATP2A2;HTR2C;SLC39A10;ATP2B3;ATP2B2;HTR2A;ATP2B1;ATP1B1;SLC8A1;SLC8A2
0	0.0868727					0.0607568	0.0665349		protein phosphorylation (GO:0006468)	46/496	0.017905650600123793	0.17083918192979303	0	0	1.4267211997273348	5.739184254498241	CAMK2B;FLT1;PRKAA2;MAST3;LRRK2;MAST1;CAMK2A;PIK3R4;PRKAG2;ACVR1B;CAMKK2;IGF1R;ACVR1C;CAMKV;PAK6;PTK2B;MAP3K9;MAP2K6;PRKCG;PRRT1;NTRK1;HIPK4;EPHA4;CDKL5;CAMK1D;DAPK1;PRKCB;PRKCE;DCLK3;MATK;LMTK2;PRKCA;DCLK1;CIT;BCR;MAPK10;PRKAR1B;DGKQ;MAK;WNK2;KIT;ULK1;CAMK1G;CDKL1;CDK5R1;TAF1
0	0					0.0208057	0.00286692		peptidyl-serine phosphorylation (GO:0018105)	18/156	0.018099218604795735	0.1721982154264182	0	0	1.8127692910301605	7.272624669226401	PRKCG;HIPK4;CAMK1D;PRKCB;MAST3;PRKCE;LRRK2;MAST1;CAMK2A;DCLK3;LMTK2;PRKCA;CAMKV;DGKQ;ULK1;CAMK1G;CDK5R1;TAF1
0	0					0.485009	0.086847		regulation of macroautophagy (GO:0016241)	14/112	0.018556932088115968	0.1747891853784848	0	0	1.9837467921300256	7.909023617270649	PRKAB2;ATP6V1G2;PRKAA2;LRRK2;PRKAG2;TSC1;HDAC6;RRAGB;UBQLN1;ULK1;LZTS1;ATP6V1C2;UBQLN2;CDK5R1
0.129569	0.0190841					0.0772706	0.00852112		homophilic cell adhesion via plasma membrane adhesion molecules (GO:0007156)	9/60	0.01858076489711586	0.1747891853784848	0	0	2.447558889327543	9.755060167785901	TRO;AMIGO1;VSTM2L;CNTN4;L1CAM;CELSR2;IGFN1;MYPN;IGSF9
0	0					0.0423026	0.0259281		negative regulation of microtubule polymerization or depolymerization (GO:0031111)	6/32	0.018625878127218668	0.1747891853784848	0	0	3.197802197802198	12.737496484668366	CAMSAP3;SPEF1;APC;FGF13;CLASP1;SNCA
0	0					0.0964035	0.0313266		heart contraction (GO:0060047)	7/41	0.018727881874809883	0.1747891853784848	0	0	2.8538390784459726	11.351835153262998	RYR2;GAA;SCN3B;ATP1B1;SCN4B;SLC8A1;SCN2B
0	0					0.0411666	0.0784956		maintenance of apical/basal cell polarity (GO:0035090)	3/9	0.01894241468620753	0.1747891853784848	0	0	6.9205642167780255	27.44939170153084	LIN7A;ANK1;LIN7B
0	0.0300814					0.0417014	0.00936214		maintenance of epithelial cell apical/basal polarity (GO:0045199)	3/9	0.01894241468620753	0.1747891853784848	0	0	6.9205642167780255	27.44939170153084	LIN7A;ANK1;LIN7B
0.0597265	0					0.0310569	0.00120868		neurotransmitter receptor transport to postsynaptic membrane (GO:0098969)	3/9	0.01894241468620753	0.1747891853784848	0	0	6.9205642167780255	27.44939170153084	ARHGAP44;STX1B;GRIP2
0.097164	0					0.0753251	0.0348818		positive regulation of megakaryocyte differentiation (GO:0045654)	3/9	0.01894241468620753	0.1747891853784848	0	0	6.9205642167780255	27.44939170153084	THPO;TESC;MTURN
0.016651	0					0.0229289	0.0140664		regulation of aspartic-type endopeptidase activity involved in amyloid precursor protein catabolic process (GO:1902959)	3/9	0.01894241468620753	0.1747891853784848	0	0	6.9205642167780255	27.44939170153084	EPHA4;EFNA3;SORL1
0	0					0.0347548	0.0336432		regulation of vesicle fusion (GO:0031338)	3/9	0.01894241468620753	0.1747891853784848	0	0	6.9205642167780255	27.44939170153084	RAB3A;STXBP1;DOC2B
0	0					0.0629116	0.0490542		semaphorin-plexin signaling pathway involved in axon guidance (GO:1902287)	3/9	0.01894241468620753	0.1747891853784848	0	0	6.9205642167780255	27.44939170153084	PLXNA2;PLXNA1;PLXNA4
0	0.0311333					0.0115377	0.0181183		dendrite self-avoidance (GO:0070593)	4/16	0.019541366244748313	0.1793333011234668	0	0	4.6156513125309555	18.16361127119397	VSTM2L;CNTN4;IGSF9;MYPN
0	0					0.0288258	0.0396581		glycosphingolipid biosynthetic process (GO:0006688)	4/16	0.019541366244748313	0.1793333011234668	0	0	4.6156513125309555	18.16361127119397	ST8SIA3;ST8SIA5;ST6GALNAC3;ST6GALNAC5
0	0.0658431					0.0592831	0.064807		inositol lipid-mediated signaling (GO:0048017)	8/51	0.020080445257268698	0.18171870390222417	0	0	2.579558451460853	10.08093715483209	NTRK1;PLCB4;PITPNM2;PI4KA;PLCH2;OGT;IGF1R;KCNH1
0	0.154114					0.0139881	0.123938		regulation of smoothened signaling pathway (GO:0008589)	8/51	0.020080445257268698	0.18171870390222417	0	0	2.579558451460853	10.08093715483209	SHH;IFT81;PTCH1;PTCH2;GPC3;IFT122;MEGF8;WDR11
0	0					0.0525066	0.0295112		cellular response to catecholamine stimulus (GO:0071870)	5/24	0.020125022730264137	0.18171870390222417	0	0	3.6452748972803755	14.23768307549988	RYR2;LRRK2;ATP2B4;DRD1;SNCA
0	0					0.000753936	0.029004		negative regulation of protein depolymerization (GO:1901880)	5/24	0.020125022730264137	0.18171870390222417	0	0	3.6452748972803755	14.23768307549988	CAMSAP3;SPEF1;APC;FGF13;CLASP1
0	0					0.195852	0.0447767		neuromuscular junction development (GO:0007528)	5/24	0.020125022730264137	0.18171870390222417	0	0	3.6452748972803755	14.23768307549988	CACNB1;UNC13C;CACNB2;UNC13A;LRRK2
0	0					0.0549683	0.0401744		potassium ion homeostasis (GO:0055075)	5/24	0.020125022730264137	0.18171870390222417	0	0	3.6452748972803755	14.23768307549988	SLC12A5;KCNMA1;ATP1A3;ATP1A1;ATP1B1
0	0					0.00926945	0.0908459		negative regulation of neuron apoptotic process (GO:0043524)	10/71	0.020399704367629456	0.18272926678238302	0	0	2.2741619770002446	8.851572546953616	PRKCG;NTRK1;MEF2C;BDNF;WFS1;AGAP2;VSTM2L;PTK2B;ISL1;CX3CL1
0	0					0.0580627	0.00231149		phosphatidylinositol-mediated signaling (GO:0048015)	10/71	0.020399704367629456	0.18272926678238302	0	0	2.2741619770002446	8.851572546953616	NTRK1;PLCB4;PITPNM2;PI4KA;HTR2A;PLCH2;NYAP2;OGT;IGF1R;KCNH1
0	0.0744936					0.00936194	0.0191207		positive regulation of cellular protein localization (GO:1903829)	10/71	0.020399704367629456	0.18272926678238302	0	0	2.2741619770002446	8.851572546953616	CARD10;PRKAA2;APC;SYT11;CROCC;MAP1A;TRAPPC12;PDZK1;MAPT;TM9SF4
0	0					0.308208	0.0825999		positive regulation of signal transduction (GO:0009967)	26/252	0.02057294451631071	0.1837922470316564	0	0	1.6008876293345453	6.217492858730018	MACF1;LRRK2;HTT;RIMS2;RIMS1;SHH;CUX2;ADAMTS3;RSPO2;PTK2B;ATP6V1C2;JAG2;RWDD3;DMTN;HOMER1;VWF;PRKCB;BDNF;NOS3;LMO3;PRKCA;SORL1;GRIN1;STX1B;SHANK3;SHANK1
0	0					0.148982	0.00900584		cell junction organization (GO:0034330)	10/72	0.022306225423267018	0.1982252433392172	0	0	2.2373615792007704	8.508438795748258	GRM5;MAPT;SNCB;L1CAM;MYO9A;PPFIA3;SLC8A2;PPFIA2;SNCA;CBLN1
0	0					0.062665	0.0285435		positive regulation of secretion by cell (GO:1903532)	10/72	0.022306225423267018	0.1982252433392172	0	0	2.2373615792007704	8.508438795748258	ACHE;STX1B;RAB3A;KCNB1;MYH10;STX1A;CLASP1;EXPH5;SNCA;BAIAP3
0	0					0.157406	0.0601643		regulation of autophagy (GO:0010506)	24/231	0.023520368790342437	0.2084647423312456	0	0	1.6126084770586049	6.047101944765685	USP13;PRKAB2;ATP6V1G2;PRKAA2;DAPK1;FBXW7;LRRK2;USP33;ITPR1;PRKAG2;FOXK1;SREBF2;HDAC6;RRAGB;EEF1A2;UBQLN1;TAB3;ULK1;FBXL2;MAPT;DEPDC5;ATP6V1C2;CDK5R1;UBQLN2
0	0					0.164794	0.0551464		chemical synaptic transmission, postsynaptic (GO:0099565)	5/25	0.023795590658120636	0.2090649642990429	0	0	3.462825278810409	12.944923850080626	GRIN2A;MEF2C;LRRK2;GRIN2B;GRIN1
0	0.00275694					0.227832	0.0103184		negative regulation of sequestering of calcium ion (GO:0051283)	5/25	0.023795590658120636	0.2090649642990429	0	0	3.462825278810409	12.944923850080626	RYR2;ITPR1;HTR2C;HTR2A;RYR3
0	0					0.00999496	0.0320559		peripheral nervous system development (GO:0007422)	5/25	0.023795590658120636	0.2090649642990429	0	0	3.462825278810409	12.944923850080626	BDNF;SCN8A;ADGRB1;SERPINI1;ASIC2
0	0					0.00527689	0.0407647		heart looping (GO:0001947)	7/43	0.023898459398792017	0.2090649642990429	0	0	2.695002895673037	10.062982568405548	AHI1;NDRG4;SHH;MEF2C;ZIC3;MICAL2;BBS7
0	0.0446					0.00742955	0.0891386		positive regulation of neuron differentiation (GO:0045666)	7/43	0.023898459398792017	0.2090649642990429	0	0	2.695002895673037	10.062982568405548	DLX1;NEUROD2;DLX2;MEF2C;PCP4;ADRA2C;TRIM32
0	0					0.0405488	0.0183565		positive regulation of heart rate (GO:0010460)	4/17	0.024219157962049393	0.21077551425370117	0	0	4.26037261401303	15.851190522651661	RYR2;ATP2A2;ADRA1D;SCN3B
0	0.0512923					0.0704391	0.0325127		response to purine-containing compound (GO:0014074)	4/17	0.024219157962049393	0.21077551425370117	0	0	4.26037261401303	15.851190522651661	RYR2;KCNJ11;TRPC3;DGKQ
0	0					0.146183	0.166457		positive regulation of release of sequestered calcium ion into cytosol (GO:0051281)	6/34	0.024663562512665358	0.21408989315117763	0	0	2.9690688775510203	10.992764715414847	HTT;AKAP6;THY1;DRD1;CX3CL1;SNCA
0	0					0.0129475	0.0360589		cellular response to acetylcholine (GO:1905145)	3/10	0.0257231368610678	0.21877657815170798	0	0	5.931594018453707	21.71179572934677	CHRNB2;ATP2B4;LY6H
0.0368476	0					0.0352753	0.0119723		cellular response to purine-containing compound (GO:0071415)	3/10	0.0257231368610678	0.21877657815170798	0	0	5.931594018453707	21.71179572934677	RYR2;RYR3;SLC8A1
0	0					0.0169816	0.0596016		negative regulation of sodium ion transmembrane transport (GO:1902306)	3/10	0.0257231368610678	0.21877657815170798	0	0	5.931594018453707	21.71179572934677	PRKCE;HECW1;PCSK9
0	0					0.00491037	0.0474595		negative regulation of sodium ion transmembrane transporter activity (GO:2000650)	3/10	0.0257231368610678	0.21877657815170798	0	0	5.931594018453707	21.71179572934677	PRKCE;HECW1;PCSK9
0	0					0.118467	0.00390482		nerve growth factor signaling pathway (GO:0038180)	3/10	0.0257231368610678	0.21877657815170798	0	0	5.931594018453707	21.71179572934677	NTRK1;BDNF;KIDINS220
0	0					0.0364251	0.0787879		regulation of high voltage-gated calcium channel activity (GO:1901841)	3/10	0.0257231368610678	0.21877657815170798	0	0	5.931594018453707	21.71179572934677	CACNB2;CACNA2D1;NOS1AP
0	0					0.0521448	0.0645877		regulation of receptor binding (GO:1900120)	3/10	0.0257231368610678	0.21877657815170798	0	0	5.931594018453707	21.71179572934677	GREM2;BDNF;ATP2A2
0	0					0.0394642	0.13135		response to histamine (GO:0034776)	3/10	0.0257231368610678	0.21877657815170798	0	0	5.931594018453707	21.71179572934677	GABRB3;GABRB2;GABRG2
0	0					0.0225668	0.125159		neuron differentiation (GO:0030182)	19/174	0.026033381018867555	0.2208574994245489	0	0	1.7033275974891544	6.214378980211809	EPHA5;TENM1;EMX1;MEF2C;TENM2;ATP8A2;MYT1L;WNT9B;PCSK9;ATP2B2;NR4A2;RNF112;NEUROD2;SHH;NEUROD6;SNPH;SPOCK1;LMX1B;CDK5R1
0.0474126	0.00211134					0.0398495	0.14092		neurogenesis (GO:0022008)	7/44	0.02681910909075466	0.22693340865715764	0	0	2.6220241089935805	9.488162946828291	DAGLA;NTN5;PCSK9;SPOCK1;PRDM12;MAPT;CIT
0	0					0.0230446	0.00102855		enzyme linked receptor protein signaling pathway (GO:0007167)	16/140	0.026884331963837854	0.22693340865715764	0	0	1.7919427383082651	6.480044147166992	EPHB6;EPHA5;NTRK1;EPHA4;PTPRU;EPHA7;EPHA6;FLT1;EPHA10;BDNF;LMTK2;ACVR1B;IGF1R;AHI1;KIT;PTK2B
0	0					0.109824	0.010532		regulation of megakaryocyte differentiation (GO:0045652)	8/54	0.027499711183411737	0.2315475681643268	0	0	2.4109376012440875	8.663896606924073	MEF2C;KMT2A;THPO;TESC;KMT2C;KMT2B;SETD1A;MTURN
0.0697323	0					0.0194861	0.042629		clathrin-dependent endocytosis (GO:0072583)	5/26	0.02787108446125757	0.23292757435611786	0	0	3.297751814480439	11.806497362230592	SGIP1;DNAJC6;ITSN1;AP2B1;SNAP91
0.169202	0					0.0360951	0.038279		regulation of actin filament bundle assembly (GO:0032231)	5/26	0.02787108446125757	0.23292757435611786	0	0	3.297751814480439	11.806497362230592	TSC1;SHANK3;CX3CL1;PFN2;SHANK1
0	0					0.0512258	0.0408404		regulation of synapse organization (GO:0050807)	5/26	0.02787108446125757	0.23292757435611786	0	0	3.297751814480439	11.806497362230592	CAMK2B;CHRNB2;EPHA4;MEF2C;CDKL5
0	0.0815843					0.0209311	0.00275971		regulation of trans-synaptic signaling (GO:0099177)	6/35	0.028120705611533525	0.23443202103872504	0	0	2.866533251231527	10.237104349430647	BCR;ARC;IQSEC2;NRG3;BDNF;CACNA1B
0.0467575	0					0.0247707	0.0280338		cellular response to alkaloid (GO:0071312)	4/18	0.029516735407383657	0.24187923321671084	0	0	3.9558480152833795	13.935652980267578	RYR2;CRHBP;RYR3;SLC8A1
0	0.00905807					0.0784262	0.0565091		embryonic heart tube development (GO:0035050)	4/18	0.029516735407383657	0.24187923321671084	0	0	3.9558480152833795	13.935652980267578	RYR2;NDRG4;IFT122;MEGF8
0	0					0.0222467	0.0543521		establishment of vesicle localization (GO:0051650)	4/18	0.029516735407383657	0.24187923321671084	0	0	3.9558480152833795	13.935652980267578	SYNJ1;KIF5C;SYT11;KIF5A
0	0					0.0326577	0.0194758		nitric oxide mediated signal transduction (GO:0007263)	4/18	0.029516735407383657	0.24187923321671084	0	0	3.9558480152833795	13.935652980267578	KCNC2;NOS3;NOS1;MAFA
0	0					0.0560727	0.0322812		regulation of presynapse assembly (GO:1905606)	4/18	0.029516735407383657	0.24187923321671084	0	0	3.9558480152833795	13.935652980267578	LRFN5;SLITRK3;GPC6;SNCA
0	0.0489846					0.0325406	0.107229		regulation of presynapse organization (GO:0099174)	4/18	0.029516735407383657	0.24187923321671084	0	0	3.9558480152833795	13.935652980267578	LRFN5;SLITRK3;GPC6;SNCA
0	0.0024848					0.0671832	0.0271412		regulation of ventricular cardiac muscle cell membrane repolarization (GO:0060307)	4/18	0.029516735407383657	0.24187923321671084	0	0	3.9558480152833795	13.935652980267578	CACNA2D1;AKAP9;NOS1AP;SCN4B
0	0					0.0221166	0.0106141		regulation of Ras protein signal transduction (GO:0046578)	11/86	0.02964211618015372	0.24231710508436347	0	0	2.034602937515559	7.158870650185997	ARHGAP44;BCR;NTRK1;SYNGAP1;RASGEF1A;DENND4B;RASGRF1;MADD;RASGRP1;OGT;EPOR
0	0					0.011364	0.0604016		glycerophospholipid biosynthetic process (GO:0046474)	19/177	0.030382022503462145	0.24776429005244674	0	0	1.6707148902985287	5.837317789780648	DGKG;CDS1;ACHE;DGKE;DGKB;AGK;CPNE6;CHAT;PIK3R4;INPP4A;SYNJ1;LPCAT4;DGKQ;PITPNM3;INPP5E;PITPNM2;INPP5J;PI4KA;LPIN2
0	0.0206345					0.0171172	0.00113977		calcium-dependent cell-cell adhesion via plasma membrane cell adhesion molecules (GO:0016339)	6/36	0.03188252533730398	0.2587478200868429	0	0	2.7708333333333335	9.547452698107856	CDH12;PCDHB11;CDH9;CDH8;CDH18;CDH7
0.00295391	0.126647					0.0617595	0.0620835		membrane fusion (GO:0061025)	6/36	0.03188252533730398	0.2587478200868429	0	0	2.7708333333333335	9.547452698107856	NSF;RIMS1;HUWE1;OTOF;DNM1;VAMP2
0	0					0.0480966	0.00714683		positive regulation of GTPase activity (GO:0043547)	22/214	0.032312342305536104	0.2613894958313524	0	0	1.5926047941767068	5.466307001858829	RTN4R;RAP1GAP2;NTRK1;CDKL5;ARHGEF15;RALGAPA1;RASGRF1;RAP1GDS1;TSC1;THY1;RANGAP1;SIPA1L3;RASGRP1;CX3CL1;BCR;SGSM1;TIAM1;SIPA1L1;TBC1D30;PRTN3;RGS8;NGEF
0	0					0.0384147	0.040267		release of sequestered calcium ion into cytosol (GO:0051209)	5/27	0.03236324814776543	0.2613894958313524	0	0	3.147685028725921	10.798863176164993	RYR2;ITPR1;HTR2C;HTR2A;RYR3
0	0					0.0158739	0.062797		establishment of protein localization to extracellular region (GO:0035592)	7/46	0.03336786594413306	0.2658657090343874	0	0	2.48729404127766	8.457202531729688	RAB3C;ARL4D;NECAB3;RAB3A;RAB15;MTTP;SCG2
0.0539367	0					0.00803968	0.0361232		carnitine shuttle (GO:0006853)	3/11	0.03362790737786491	0.2658657090343874	0	0	5.189866369710468	17.60609737909146	PRKAB2;PRKAA2;PRKAG2
0.00291033	0					0.0398405	0.0323338		glycerolipid metabolic process (GO:0046486)	3/11	0.03362790737786491	0.2658657090343874	0	0	5.189866369710468	17.60609737909146	DGKG;DGKB;DGKQ
0	0					0.0533261	0.0781653		negative regulation of activin receptor signaling pathway (GO:0032926)	3/11	0.03362790737786491	0.2658657090343874	0	0	5.189866369710468	17.60609737909146	IGSF1;DACT2;LEMD3
0.0988702	0					0.0424138	0.0704561		protein kinase C signaling (GO:0070528)	3/11	0.03362790737786491	0.2658657090343874	0	0	5.189866369710468	17.60609737909146	MAS1;DGKQ;AVP
0	0					0.00319793	0.0483831		regulation of endocytic recycling (GO:2001135)	3/11	0.03362790737786491	0.2658657090343874	0	0	5.189866369710468	17.60609737909146	ACTN2;PLA2G4E;SORL1
0	0.0582892					0.0742793	0.0212761		regulation of long-term neuronal synaptic plasticity (GO:0048169)	3/11	0.03362790737786491	0.2658657090343874	0	0	5.189866369710468	17.60609737909146	CAMK2B;SYP;SHANK3
0	0					0.0148664	0.0568779		regulation of synapse maturation (GO:0090128)	3/11	0.03362790737786491	0.2658657090343874	0	0	5.189866369710468	17.60609737909146	CAMK2B;NEUROD2;ARHGEF15
0	0					0.0794084	0.100701		synaptic vesicle transport (GO:0048489)	3/11	0.03362790737786491	0.2658657090343874	0	0	5.189866369710468	17.60609737909146	SYNJ1;KIF5C;KIF5A
0	0.00751143					0.0450412	0.00589857		negative regulation of developmental process (GO:0051093)	10/77	0.03380580024044022	0.26664621828993595	0	0	2.069837380262865	7.01079356195702	NEUROD2;SHH;PTPRS;ARHGEF15;BCL11A;NOS3;WNT9B;HUWE1;MAPT;THY1
0	0					0.0902136	0.000900703		establishment or maintenance of apical/basal cell polarity (GO:0035088)	4/19	0.03544561331482863	0.278276982853946	0	0	3.691926696384349	12.330133510822607	DLG2;DLG3;MTCL1;LRRC7
0	0					0.00710414	0.0622904		neuromuscular process (GO:0050905)	4/19	0.03544561331482863	0.278276982853946	0	0	3.691926696384349	12.330133510822607	AGTPBP1;PRRT2;MYCBP2;SHANK1
0	0					0.0431806	0.0463757		positive regulation of exocytosis (GO:0045921)	6/37	0.035956994521487054	0.2802933321041224	0	0	2.681307603686636	8.916505172038706	SMPD3;RAB3A;RAB15;CLASP1;EXPH5;SNCA
0	0					0.0557553	0.0173729		positive regulation of signaling receptor activity (GO:2000273)	6/37	0.035956994521487054	0.2802933321041224	0	0	2.681307603686636	8.916505172038706	ARC;FBXW7;ADRA2C;SHANK3;HDAC6;TAF1
0	0.033608					0.041845	0.0048997		regulation of intracellular pH (GO:0051453)	6/37	0.035956994521487054	0.2802933321041224	0	0	2.681307603686636	8.916505172038706	SLC9A5;SLC9A6;SLC9A7;LRRK2;SLC4A10;TM9SF4
0	0.0157025					0.0505342	0.0601666		transmembrane receptor protein tyrosine kinase signaling pathway (GO:0007169)	37/404	0.03655848572990888	0.2802933321041224	0	0	1.4038425221687962	4.645093031381872	EPHB6;GRB7;FLT1;EPHA10;RGS14;ITSN1;KALRN;FGF3;IGF1R;FGF5;EFNB1;SIPA1L1;CHN1;PTK2B;ATP6V1C2;NTRK1;EPHA5;EPHA4;EPHA7;ATP6V1G2;EPHA6;BDNF;SORT1;LMTK2;AP2B1;BAIAP2;GRIN2B;DNM1;GRIN1;GIGYF1;TIAM1;AHI1;EFNA3;APC;KIT;NGEF;CDK5R1
0	0					0.118655	0.0477407		positive regulation of cell junction assembly (GO:1901890)	8/57	0.03662884863307403	0.2802933321041224	0	0	2.262964202074272	7.4834396217362045	CUX2;CLSTN2;CLSTN3;BDNF;CLSTN1;SYNDIG1;TSC1;THY1
0	0					0.0481825	0.0501027		peptidyl-serine modification (GO:0018209)	18/169	0.03675142105964538	0.2802933321041224	0	0	1.6555396456058709	5.469204990027456	PRKCG;HIPK4;CAMK1D;PRKCB;MAST3;PRKCE;LRRK2;MAST1;CAMK2A;DCLK3;LMTK2;PRKCA;CAMKV;DGKQ;ULK1;CAMK1G;CDK5R1;TAF1
0	0					0.103213	0.0227965		polyol metabolic process (GO:0019751)	7/47	0.03700884862027303	0.2802933321041224	0	0	2.4249813849590467	7.994189373038628	INPP4A;PLCB4;PPIP5K1;SYNJ1;ITPKA;INPP5J;PLCH2
0	0					0.039742	0.0363515		positive regulation of cytosolic calcium ion concentration involved in phospholipase C-activating G protein-coupled signaling pathway (GO:0051482)	5/28	0.03728154324891919	0.2802933321041224	0	0	3.010667528689187	9.902858923859998	GPR55;OPRL1;HTR2C;DRD1;GRM1
0	0					0.0877979	0.0100454		positive regulation of microtubule polymerization (GO:0031116)	5/28	0.03728154324891919	0.2802933321041224	0	0	3.010667528689187	9.902858923859998	AKAP9;MAPT;CKAP5;CLASP1;CDK5R1
0	0.0350484					0.186914	0.0997163		protein-containing complex subunit organization (GO:0043933)	13/112	0.03870591465789389	0.2802933321041224	0	0	1.8219819738144345	5.924653308731739	CARD10;DMTN;KMT2A;WDR19;LIN7A;ADD2;RIMS1;APC;REPS2;PTK2B;KIFAP3;VAMP2;SHANK1
0	0.00607806					0.0611768	0.0511293		protein complex oligomerization (GO:0051259)	11/90	0.03960175397842466	0.2802933321041224	0	0	1.9311691135459108	6.235516937315538	RNF112;PRMT8;ARC;GLRA3;KCNC1;HOMER1;KCNC2;KCNC3;ATL1;G3BP2;SNCA
0	0					0.0642416	0.00244302		aggresome assembly (GO:0070842)	2/5	0.03969712571664679	0.2802933321041224	0	0	9.222057368941641	29.754751327158683	TRIM37;HDAC6
0	0					0.0704517	0.0276414		anterograde dendritic transport (GO:0098937)	2/5	0.03969712571664679	0.2802933321041224	0	0	9.222057368941641	29.754751327158683	KIF5C;KIF5A
0	0					0.015946	0.066049		anterograde dendritic transport of neurotransmitter receptor complex (GO:0098971)	2/5	0.03969712571664679	0.2802933321041224	0	0	9.222057368941641	29.754751327158683	KIF5C;KIF5A
0	0					0.00719495	0.0948925		bundle of His cell action potential (GO:0086043)	2/5	0.03969712571664679	0.2802933321041224	0	0	9.222057368941641	29.754751327158683	SCN10A;CACNA2D1
0.0332451	0					0.0605509	0.0561321		C-terminal protein deglutamylation (GO:0035609)	2/5	0.03969712571664679	0.2802933321041224	0	0	9.222057368941641	29.754751327158683	AGBL4;AGTPBP1
0	0					0.0369242	0.107622		cell migration involved in gastrulation (GO:0042074)	2/5	0.03969712571664679	0.2802933321041224	0	0	9.222057368941641	29.754751327158683	GPC3;MEGF8
0	0					0.00365397	0.108146		cellular response to brain-derived neurotrophic factor stimulus (GO:1990416)	2/5	0.03969712571664679	0.2802933321041224	0	0	9.222057368941641	29.754751327158683	MAPT;SH3GL2
0	0					0.0108762	0.0981613		cellular response to cGMP (GO:0071321)	2/5	0.03969712571664679	0.2802933321041224	0	0	9.222057368941641	29.754751327158683	HCN4;PDE2A
0.0215231	0.0938129					0.0384193	0.106375		cellular response to macrophage colony-stimulating factor stimulus (GO:0036006)	2/5	0.03969712571664679	0.2802933321041224	0	0	9.222057368941641	29.754751327158683	PDE1B;PDE2A
0	0.0785463					0.0641259	0.0276576		G protein-coupled opioid receptor signaling pathway (GO:0038003)	2/5	0.03969712571664679	0.2802933321041224	0	0	9.222057368941641	29.754751327158683	OPRD1;OPRL1
0.0808902	0					0.0686679	0.0747539		gamma-aminobutyric acid metabolic process (GO:0009448)	2/5	0.03969712571664679	0.2802933321041224	0	0	9.222057368941641	29.754751327158683	GAD1;GAD2
0	0					0.114808	0.0380284		heart field specification (GO:0003128)	2/5	0.03969712571664679	0.2802933321041224	0	0	9.222057368941641	29.754751327158683	MEF2C;ISL1
0	0					0.0281504	0.0228614		histone-threonine phosphorylation (GO:0035405)	2/5	0.03969712571664679	0.2802933321041224	0	0	9.222057368941641	29.754751327158683	PRKCB;PRKCA
0	0					0.0186774	0.037127		membrane depolarization during SA node cell action potential (GO:0086046)	2/5	0.03969712571664679	0.2802933321041224	0	0	9.222057368941641	29.754751327158683	HCN4;CACNA1G
0	0					0.0466134	0.0324969		negative regulation of cell volume (GO:0045794)	2/5	0.03969712571664679	0.2802933321041224	0	0	9.222057368941641	29.754751327158683	KCNMA1;SHANK3
0	0					0.0182014	0.0124191		negative regulation of cGMP-mediated signaling (GO:0010754)	2/5	0.03969712571664679	0.2802933321041224	0	0	9.222057368941641	29.754751327158683	PDE10A;PDE2A
0	0.0565509					0.057949	6.61569e-05		negative regulation of tubulin deacetylation (GO:1904428)	2/5	0.03969712571664679	0.2802933321041224	0	0	9.222057368941641	29.754751327158683	PRKAA2;MAPT
0	0					0.0696474	0.155039		negative regulation of vascular endothelial cell proliferation (GO:1905563)	2/5	0.03969712571664679	0.2802933321041224	0	0	9.222057368941641	29.754751327158683	MEF2C;FLT1
0	0.0248196					0.420203	0.0375379		plus-end-directed vesicle transport along microtubule (GO:0072383)	2/5	0.03969712571664679	0.2802933321041224	0	0	9.222057368941641	29.754751327158683	FYCO1;KIFAP3
0	0					0.0967451	0.0332691		positive regulation of amine transport (GO:0051954)	2/5	0.03969712571664679	0.2802933321041224	0	0	9.222057368941641	29.754751327158683	KCNB1;STX1A
0	0					0.0818031	0.0360186		positive regulation of AMPA receptor activity (GO:2000969)	2/5	0.03969712571664679	0.2802933321041224	0	0	9.222057368941641	29.754751327158683	ARC;SHANK3
0.0021599	0					0.0479139	0.0436386		positive regulation of feeding behavior (GO:2000253)	2/5	0.03969712571664679	0.2802933321041224	0	0	9.222057368941641	29.754751327158683	SGIP1;AGRP
0.0739168	0					0.0110608	0.216507		positive regulation of long-term synaptic depression (GO:1900454)	2/5	0.03969712571664679	0.2802933321041224	0	0	9.222057368941641	29.754751327158683	KCNB1;CBLN1
0	0.0377685					0.0146058	0.0534342		positive regulation of neurotransmitter transport (GO:0051590)	2/5	0.03969712571664679	0.2802933321041224	0	0	9.222057368941641	29.754751327158683	STX1B;BAIAP3
0	0.00339742					0.171258	0.0452693		positive regulation of smooth muscle cell differentiation (GO:0051152)	2/5	0.03969712571664679	0.2802933321041224	0	0	9.222057368941641	29.754751327158683	SHH;KIT
0.0320305	0.00785662					0.0921456	0.0441789		protein retention in Golgi apparatus (GO:0045053)	2/5	0.03969712571664679	0.2802933321041224	0	0	9.222057368941641	29.754751327158683	VPS13C;SORL1
0.0106402	0.0181365					0.038352	0.0302182		protein side chain deglutamylation (GO:0035610)	2/5	0.03969712571664679	0.2802933321041224	0	0	9.222057368941641	29.754751327158683	AGBL4;AGTPBP1
0	0.00345282					0.0175162	0.0275541		regulation of guanylate cyclase activity (GO:0031282)	2/5	0.03969712571664679	0.2802933321041224	0	0	9.222057368941641	29.754751327158683	NOS3;NOS1
0.0178766	0					0.0153185	0.0403131		regulation of interleukin-1 alpha production (GO:0032650)	2/5	0.03969712571664679	0.2802933321041224	0	0	9.222057368941641	29.754751327158683	ISL1;CX3CL1
0.0439158	0.269433					0.0729327	0.0412024		regulation of phosphatidylinositol biosynthetic process (GO:0010511)	2/5	0.03969712571664679	0.2802933321041224	0	0	9.222057368941641	29.754751327158683	HTR2C;HTR2A
0	0					0.119054	0.140117		regulation of system process (GO:0044057)	2/5	0.03969712571664679	0.2802933321041224	0	0	9.222057368941641	29.754751327158683	NOS3;HTR2C
0.0855511	0					0.00960656	0.0395762		response to acetylcholine (GO:1905144)	2/5	0.03969712571664679	0.2802933321041224	0	0	9.222057368941641	29.754751327158683	CHRNB2;ATP2B4
0	0					0.521721	0.0634613		response to cGMP (GO:0070305)	2/5	0.03969712571664679	0.2802933321041224	0	0	9.222057368941641	29.754751327158683	HCN4;PDE2A
0	0					0.0632047	0.0550888		response to cocaine (GO:0042220)	2/5	0.03969712571664679	0.2802933321041224	0	0	9.222057368941641	29.754751327158683	CHRNB2;CRHBP
0	0					0.0838853	0.0196893		response to macrophage colony-stimulating factor (GO:0036005)	2/5	0.03969712571664679	0.2802933321041224	0	0	9.222057368941641	29.754751327158683	PDE1B;PDE2A
0	0					0.0253703	0.118919		secondary heart field specification (GO:0003139)	2/5	0.03969712571664679	0.2802933321041224	0	0	9.222057368941641	29.754751327158683	MEF2C;ISL1
0	0					0.0319545	0.00572464		synaptic transmission, glycinergic (GO:0060012)	2/5	0.03969712571664679	0.2802933321041224	0	0	9.222057368941641	29.754751327158683	GLRA2;GLRA3
0	0					0.0928131	0.0208913		inositol phosphate metabolic process (GO:0043647)	7/48	0.0409017275258167	0.288194598968516	0	0	2.3657083704120736	7.562183110208842	INPP4A;PLCB4;PPIP5K1;SYNJ1;ITPKA;INPP5J;PLCH2
0	0					0.00232393	0.0332744		negative regulation of inflammatory response to antigenic stimulus (GO:0002862)	15/136	0.041156588695076435	0.28836468427255857	0	0	1.7205868697186368	5.489310883274604	GPR27;VIPR1;ADCY3;GPR83;ADCY2;ADCY1;CRHR2;ADCY5;ADCY9;CALCR;PRKAR1B;CRH;DRD1;AVP;VIP
0	0					0.0144821	0.0476763		positive regulation of intracellular protein transport (GO:0090316)	16/148	0.04187125182685959	0.28836468427255857	0	0	1.6826132388351278	5.339193960415262	TENM1;TCAF1;HSPA1L;FBXW7;MTCL1;KCNB1;HUWE1;PDZK1;AKAP5;SORL1;SREBF2;TM9SF4;NPEPPS;ABLIM3;PCNT;VAMP2
0	0.0450354					0.118894	0.108951		calcium-mediated signaling (GO:0019722)	12/102	0.04194708769323234	0.28836468427255857	0	0	1.8495266567015447	5.865489467256585	RYR2;GRM5;MCTP1;DMTN;LRRK2;ATP2A2;ACKR2;CACNA1C;ATP1B1;PPP1R9A;SLC8A1;CAMKK2
0	0					0.00584335	0.0325468		regulation of protein catabolic process (GO:0042176)	12/102	0.04194708769323234	0.28836468427255857	0	0	1.8495266567015447	5.865489467256585	NSF;PRKCG;APC;ADGRB1;EEF1A2;HECW1;AGAP2;GPC3;HUWE1;VIP;SORL1;TRIM32
0	0					0.121796	0.0343001		dopaminergic neuron differentiation (GO:0071542)	4/20	0.0420118793791331	0.28836468427255857	0	0	3.460995542347697	10.970673562803944	NR4A2;SHH;WNT9B;LMX1B
0	0					0.0294971	0.0209556		establishment of epithelial cell polarity (GO:0090162)	4/20	0.0420118793791331	0.28836468427255857	0	0	3.460995542347697	10.970673562803944	CAMSAP3;MYO9A;SIPA1L3;CLASP1
0	0					0.18039	0.0404919		ganglioside metabolic process (GO:0001573)	4/20	0.0420118793791331	0.28836468427255857	0	0	3.460995542347697	10.970673562803944	NEU2;ST8SIA3;ST6GALNAC3;ST6GALNAC5
0	0					0.00757853	0.0604178		microtubule nucleation (GO:0007020)	4/20	0.0420118793791331	0.28836468427255857	0	0	3.460995542347697	10.970673562803944	CCDC57;AKAP9;TUBG2;CLASP1
0	0					0.0173884	0.0555269		neuromuscular synaptic transmission (GO:0007274)	4/20	0.0420118793791331	0.28836468427255857	0	0	3.460995542347697	10.970673562803944	CHRNB2;CHAT;RIMBP2;ERC2
0	0					0.00349802	0.0404786		positive regulation of heart contraction (GO:0045823)	4/20	0.0420118793791331	0.28836468427255857	0	0	3.460995542347697	10.970673562803944	CHGA;RYR2;ATP2A2;SCN3B
0	0					0.049963	0.0446475		positive regulation of supramolecular fiber organization (GO:1902905)	11/91	0.04241571129503525	0.28836468427255857	0	0	1.9069268110530246	6.026339589016884	TENM1;BAIAP2L1;PRKCE;AKAP9;PTK2B;MAPT;BAIAP2;CX3CL1;CLASP1;PFN2;CDK5R1
0	0					0.0270425	0.0543353		regulation of protein targeting to membrane (GO:0090313)	5/29	0.042633133692167494	0.28836468427255857	0	0	2.885068153655514	9.102746451367047	TCAF1;DMTN;MTCL1;KCNB1;PDZK1
0	0.0858722					0.0137027	0.0225489		C-terminal protein amino acid modification (GO:0018410)	3/12	0.04263824607117998	0.28836468427255857	0	0	4.612967087354615	14.553927921292246	AGBL4;AGTPBP1;TTL
0.167039	0.263624					0.0462317	0.0541513		gas transport (GO:0015669)	3/12	0.04263824607117998	0.28836468427255857	0	0	4.612967087354615	14.553927921292246	NGB;IPCEF1;CYGB
0.0966574	0					0.0143453	0.0682137		inorganic ion transmembrane transport (GO:0098660)	3/12	0.04263824607117998	0.28836468427255857	0	0	4.612967087354615	14.553927921292246	KCNJ11;ABCC8;ASIC2
0.0230342	0.15278					0.0182134	0.0794918		melanocyte differentiation (GO:0030318)	3/12	0.04263824607117998	0.28836468427255857	0	0	4.612967087354615	14.553927921292246	USP13;MEF2C;KIT
0	0.00456588					0.0135884	0.0201842		mitochondrion distribution (GO:0048311)	3/12	0.04263824607117998	0.28836468427255857	0	0	4.612967087354615	14.553927921292246	CLUH;LRRK2;MAPT
0	0.0290288					0.0231256	0.054232		positive regulation of sodium ion transmembrane transport (GO:1902307)	3/12	0.04263824607117998	0.28836468427255857	0	0	4.612967087354615	14.553927921292246	WNK2;NOS1;ATP1B1
0	0					0.0354912	0.0676818		protein localization to synapse (GO:0035418)	3/12	0.04263824607117998	0.28836468427255857	0	0	4.612967087354615	14.553927921292246	PCLO;BSN;SHANK1
0	0.0331378					0.0969045	0.0165545		regulation of flagellated sperm motility (GO:1901317)	3/12	0.04263824607117998	0.28836468427255857	0	0	4.612967087354615	14.553927921292246	TEX101;TACR3;TACR1
0	0.000235961					0.0322196	0.0490568		regulation of inflammatory response to antigenic stimulus (GO:0002861)	15/137	0.04345663137874229	0.29331048994710224	0	0	1.7063916006631055	5.351230097985906	GPR27;VIPR1;ADCY3;GPR83;ADCY2;ADCY1;CRHR2;ADCY5;ADCY9;CALCR;PRKAR1B;CRH;DRD1;AVP;VIP
0	0					0.0528885	0.0196576		selective autophagy (GO:0061912)	8/59	0.043732487691363904	0.29458203708902725	0	0	2.173986733292423	6.803848075779561	UBC;UBQLN1;ULK1;WDFY3;AMBRA1;PCNT;HDAC6;DYNC1I1
0	0					0.00335731	0.0731628		oligosaccharide metabolic process (GO:0009311)	7/49	0.04505126360056259	0.301780513043263	0	0	2.309257880367337	7.158593772448356	NEU2;ST6GAL2;B3GALT1;ST8SIA3;ST8SIA5;ST6GALNAC3;ST6GALNAC5
0	0					0.140062	0.000268607		negative regulation of secretion by cell (GO:1903531)	6/39	0.045069951918278284	0.301780513043263	0	0	2.51853354978355	7.806294242556424	CHGA;GRM7;HRH3;SYT11;TRH;SNCA
0	0.042661					0.0399785	0.0408428		positive regulation of intracellular transport (GO:0032388)	6/39	0.045069951918278284	0.301780513043263	0	0	2.51853354978355	7.806294242556424	TENM1;ACTN2;PLA2G4E;PCNT;SORL1;VAMP2
0	0					0.0896784	0.0347934		Golgi to plasma membrane protein transport (GO:0043001)	5/30	0.048422896499591195	0.3224911664407128	0	0	2.7695167286245352	8.385494309167285	NSF;MACF1;PREPL;SPTBN1;VAMP2
0	0					0.0848819	0.039865		positive regulation of small GTPase mediated signal transduction (GO:0051057)	5/30	0.048422896499591195	0.3224911664407128	0	0	2.7695167286245352	8.385494309167285	NTRK1;RASGEF1A;RASGRF1;RASGRP1;EPOR
0.0572799	0					0.16347	0.0294846		positive regulation of peptidyl-serine phosphorylation (GO:0033138)	11/93	0.04845027619328999	0.3224911664407128	0	0	1.8602160330789268	5.631278045605494	OPRD1;TENM1;CALCR;BDNF;AKAP9;ATP2B4;NOS1;AVP;HDAC6;PFN2;SNCA
0	0					0.0348274	0.0435701		epithelial cell development (GO:0002064)	4/21	0.049216486615335654	0.32375220101650487	0	0	3.2572327593741806	9.809243155250341	SIX3;DACT2;SIPA1L3;EXPH5
0	0					0.0284929	0.00167061		focal adhesion assembly (GO:0048041)	4/21	0.049216486615335654	0.32375220101650487	0	0	3.2572327593741806	9.809243155250341	BCR;ACTN2;PTPRK;THY1
0.0160071	0					0.0378279	0.00959283		negative regulation of ion transmembrane transporter activity (GO:0032413)	4/21	0.049216486615335654	0.32375220101650487	0	0	3.2572327593741806	9.809243155250341	ACTN2;PRKCE;HECW1;PCSK9
0	0					0.0601298	0.0398458		negative regulation of response to wounding (GO:1903035)	4/21	0.049216486615335654	0.32375220101650487	0	0	3.2572327593741806	9.809243155250341	RTN4R;EPHA4;PTPRS;RTN4RL1
0	0					0.0284992	0.0403155		neurotrophin signaling pathway (GO:0038179)	4/21	0.049216486615335654	0.32375220101650487	0	0	3.2572327593741806	9.809243155250341	NTRK1;BDNF;KIDINS220;SORT1
0	0.0353136					0.0243172	0.0612621		stress granule assembly (GO:0034063)	4/21	0.049216486615335654	0.32375220101650487	0	0	3.2572327593741806	9.809243155250341	GRB7;ATXN2;UBAP2L;MAPT
0	0					0.0466031	0.0783051		regulation of microtubule polymerization (GO:0031113)	6/40	0.0501184872667033	0.3290430119186291	0	0	2.444327731092437	7.316765889414322	CAMSAP3;AKAP9;MAPT;CLASP1;SNCA;CDK5R1
0	0					0.0265625	0.035758		negative regulation of supramolecular fiber organization (GO:1902904)	9/72	0.05250840356272464	0.33822420997666924	0	0	1.9800788324278258	5.834860769562225	CAMSAP3;SPEF1;APC;FGF13;SHANK3;CLASP1;PFN2;SHANK1;SNCA
0	0					0.0480062	0.041634		detection of calcium ion (GO:0005513)	3/13	0.052722004227360855	0.33822420997666924	0	0	4.151447661469933	12.21655791398803	RYR2;SYT1;KCNIP2
0	0					0.053089	0.0417206		embryonic appendage morphogenesis (GO:0035113)	3/13	0.052722004227360855	0.33822420997666924	0	0	4.151447661469933	12.21655791398803	SHH;PTCH1;MEGF8
0	0					0.213091	0.0116399		mitochondrion transport along microtubule (GO:0047497)	3/13	0.052722004227360855	0.33822420997666924	0	0	4.151447661469933	12.21655791398803	NEFL;MAPT;LRPPRC
0.00148746	0					0.0755898	0.0719447		negative regulation of adenylate cyclase activity (GO:0007194)	3/13	0.052722004227360855	0.33822420997666924	0	0	4.151447661469933	12.21655791398803	GABBR2;GRM2;AKAP5
0.0427833	0					0.0684227	0.0789714		plasma membrane repair (GO:0001778)	3/13	0.052722004227360855	0.33822420997666924	0	0	4.151447661469933	12.21655791398803	RAB3A;SYT11;SYT7
0	0.0867906					0.0525017	0.0383044		positive regulation of ERAD pathway (GO:1904294)	3/13	0.052722004227360855	0.33822420997666924	0	0	4.151447661469933	12.21655791398803	USP13;UBQLN1;UBQLN2
0	0.080959					0.049779	0.0573569		positive regulation of sodium ion transport (GO:0010765)	3/13	0.052722004227360855	0.33822420997666924	0	0	4.151447661469933	12.21655791398803	NOS1;SCN3B;SCN4B
0	0					0.0858992	0.0929326		regulation of membrane repolarization (GO:0060306)	3/13	0.052722004227360855	0.33822420997666924	0	0	4.151447661469933	12.21655791398803	CACNA2D1;AKAP9;AKAP6
0.0628199	0					0.0112725	0.031213		semaphorin-plexin signaling pathway involved in neuron projection guidance (GO:1902285)	3/13	0.052722004227360855	0.33822420997666924	0	0	4.151447661469933	12.21655791398803	PLXNA2;PLXNA1;PLXNA4
0	0					0.0249375	0.0140928		sodium ion export across plasma membrane (GO:0036376)	3/13	0.052722004227360855	0.33822420997666924	0	0	4.151447661469933	12.21655791398803	ATP1A3;ATP1A1;ATP1B1
0	0					0.0288453	0.0416357		transport along microtubule (GO:0010970)	3/13	0.052722004227360855	0.33822420997666924	0	0	4.151447661469933	12.21655791398803	CAMSAP3;ARHGAP21;DYNC1I1
0	0					0.0354606	0.126898		cellular response to peptide hormone stimulus (GO:0071375)	12/106	0.05364762096933699	0.3435079608835114	0	0	1.770441751741246	5.179105397718584	NR4A2;CRHBP;ADCY9;PRKAR1B;RAB15;PCSK9;ADCY3;ADCY2;ADCY1;LPIN2;VAMP2;ADCY5
0.0599629	0					0.0167623	0.00404967		organelle transport along microtubule (GO:0072384)	5/31	0.05465345545156272	0.3443785299261244	0	0	2.6628538747497856	7.740231428008547	ARHGAP21;HTT;MAPT;DYNC1I1;LRPPRC
0	0					0.0659813	0.0454491		regulation of cellular pH (GO:0030641)	5/31	0.05465345545156272	0.3443785299261244	0	0	2.6628538747497856	7.740231428008547	SLC9A5;SLC9A6;SLC9A7;SLC4A10;TM9SF4
0	0					0.0432249	0.0980433		aminophospholipid transport (GO:0015917)	2/6	0.05691723120390933	0.3443785299261244	0	0	6.916172106824926	19.82283613865566	ATP8A2;ATP8A1
0	0.0244965					0.0295329	0.000734349		dendrite extension (GO:0097484)	2/6	0.05691723120390933	0.3443785299261244	0	0	6.916172106824926	19.82283613865566	SLC9A6;SH3GL2
0	0					0.0373622	0.513314		heparan sulfate proteoglycan biosynthetic process, enzymatic modification (GO:0015015)	2/6	0.05691723120390933	0.3443785299261244	0	0	6.916172106824926	19.82283613865566	HS6ST2;HS6ST3
0	0					0.0260121	0.0293265		imitative learning (GO:0098596)	2/6	0.05691723120390933	0.3443785299261244	0	0	6.916172106824926	19.82283613865566	HTT;SHANK3
0	0					0.0307245	0.0247618		leucine transport (GO:0015820)	2/6	0.05691723120390933	0.3443785299261244	0	0	6.916172106824926	19.82283613865566	SLC6A17;SLC6A15
0	0					0.0622329	0.0138405		megakaryocyte development (GO:0035855)	2/6	0.05691723120390933	0.3443785299261244	0	0	6.916172106824926	19.82283613865566	THPO;KIT
0	0					0.0405132	0.0374626		metanephric collecting duct development (GO:0072205)	2/6	0.05691723120390933	0.3443785299261244	0	0	6.916172106824926	19.82283613865566	SHH;PTCH1
0	0.0812494					0.0172581	0.124095		negative regulation of cytosolic calcium ion concentration (GO:0051481)	2/6	0.05691723120390933	0.3443785299261244	0	0	6.916172106824926	19.82283613865566	ATP2B1;SLC8A1
0	0.0881757					0.023566	0.019423		negative regulation of establishment of protein localization to mitochondrion (GO:1903748)	2/6	0.05691723120390933	0.3443785299261244	0	0	6.916172106824926	19.82283613865566	LRRK2;MAPT
0	0					0.0533516	0.0106718		negative regulation of lipoprotein particle clearance (GO:0010985)	2/6	0.05691723120390933	0.3443785299261244	0	0	6.916172106824926	19.82283613865566	KHSRP;PCSK9
0	0.02777					0.0627695	0.128822		negative regulation of triglyceride metabolic process (GO:0090209)	2/6	0.05691723120390933	0.3443785299261244	0	0	6.916172106824926	19.82283613865566	FBXW7;SORL1
0	0					0.0374787	0.00768024		nephric duct morphogenesis (GO:0072178)	2/6	0.05691723120390933	0.3443785299261244	0	0	6.916172106824926	19.82283613865566	AHI1;GPC3
0	0					0.0458282	0.107092		neurotransmitter receptor transport, endosome to postsynaptic membrane (GO:0098887)	2/6	0.05691723120390933	0.3443785299261244	0	0	6.916172106824926	19.82283613865566	ARHGAP44;GRIP2
0	0					0.130843	0.0329239		nucleotide transport (GO:0006862)	2/6	0.05691723120390933	0.3443785299261244	0	0	6.916172106824926	19.82283613865566	ABCC5;EPG5
0	0					0.0649743	0.0386537		photoreceptor cell outer segment organization (GO:0035845)	2/6	0.05691723120390933	0.3443785299261244	0	0	6.916172106824926	19.82283613865566	AHI1;CDHR1
0.00510004	0					0.0785873	0.0346723		positive regulation of cholesterol storage (GO:0010886)	2/6	0.05691723120390933	0.3443785299261244	0	0	6.916172106824926	19.82283613865566	LPL;SREBF2
0.0045529	0					0.0149789	0.0494746		positive regulation of ion transmembrane transport (GO:0034767)	2/6	0.05691723120390933	0.3443785299261244	0	0	6.916172106824926	19.82283613865566	TRPC6;PDZK1
0	0.0235021					0.0569168	0.0264175		positive regulation of neurotransmitter secretion (GO:0001956)	2/6	0.05691723120390933	0.3443785299261244	0	0	6.916172106824926	19.82283613865566	STX1B;BAIAP3
0	0					0.0650636	0.0502269		positive regulation of non-membrane spanning protein tyrosine kinase activity (GO:1903997)	2/6	0.05691723120390933	0.3443785299261244	0	0	6.916172106824926	19.82283613865566	DOCK3;BDNF
0	0.0863606					0.281771	0.00271625		regulation of anion channel activity (GO:0010359)	2/6	0.05691723120390933	0.3443785299261244	0	0	6.916172106824926	19.82283613865566	GRM5;TCAF1
0.0237004	0.0156462					0.239688	0.0508613		regulation of cardiac muscle hypertrophy in response to stress (GO:1903242)	2/6	0.05691723120390933	0.3443785299261244	0	0	6.916172106824926	19.82283613865566	TRPC3;ATP2B4
0	0.0161385					0.0220614	0.0219522		regulation of glucagon secretion (GO:0070092)	2/6	0.05691723120390933	0.3443785299261244	0	0	6.916172106824926	19.82283613865566	CRH;SYT7
0	0					0.00406944	0.0750325		regulation of nitric oxide mediated signal transduction (GO:0010749)	2/6	0.05691723120390933	0.3443785299261244	0	0	6.916172106824926	19.82283613865566	NOS1AP;ATP2B4
0.0178076	0					0.0946781	0.0653359		regulation of peptidyl-cysteine S-nitrosylation (GO:2000169)	2/6	0.05691723120390933	0.3443785299261244	0	0	6.916172106824926	19.82283613865566	NOS1AP;ATP2B4
0.0151516	0					0.0582456	0.0478548		regulation of protein autoubiquitination (GO:1902498)	2/6	0.05691723120390933	0.3443785299261244	0	0	6.916172106824926	19.82283613865566	LRRK2;TAF1
0.0256291	0					0.0482755	0.0852186		telencephalon cell migration (GO:0022029)	2/6	0.05691723120390933	0.3443785299261244	0	0	6.916172106824926	19.82283613865566	LRRK2;FGF13
0	0					0.0221371	0.10082		vocal learning (GO:0042297)	2/6	0.05691723120390933	0.3443785299261244	0	0	6.916172106824926	19.82283613865566	HTT;SHANK3
0.0594611	0.328916					0.0403884	0.0634877		positive regulation of calcium ion transmembrane transporter activity (GO:1901021)	4/22	0.057055587796549116	0.3443785299261244	0	0	3.076110285619944	8.80914703766665	RYR2;HTT;AKAP6;ATP1B1
0	0					0.0441769	0.0319704		regulation of cardiac muscle cell membrane repolarization (GO:0099623)	4/22	0.057055587796549116	0.3443785299261244	0	0	3.076110285619944	8.80914703766665	CACNA2D1;AKAP9;NOS1AP;SCN4B
0	0					0.480303	0.0253347		regulation of voltage-gated calcium channel activity (GO:1901385)	4/22	0.057055587796549116	0.3443785299261244	0	0	3.076110285619944	8.80914703766665	CACNB1;CACNB2;HPCA;NOS1AP
0	0					0.00973617	0.00576034		cellular protein localization (GO:0034613)	30/329	0.05773927996613433	0.3478817440535607	0	0	1.3948768622681667	3.9779343509213643	PTPRU;NAPB;CNTNAP1;STXBP1;LRRK2;ITSN1;PTPRK;SNX31;DNAJC27;TM9SF4;HDAC6;SNX27;TBC1D30;SYNDIG1;RAB6B;PACSIN1;PRRT1;NSF;ATG9B;AXIN2;WDR11;SGSM1;STX1B;AHI1;ARL4D;RRAGB;CROCC;SCG5;VPS45;STX1A
0	0					0.0298963	0.0628263		cilium organization (GO:0044782)	22/228	0.05791475439031966	0.3483158799760654	0	0	1.4832436542285647	4.225439457531233	DYNC2H1;CEP126;CCDC57;IFT172;WDR19;IFT122;ASAP1;WDR35;SSTR3;HDAC6;WDR11;AHI1;ABLIM3;IFT81;MAK;INPP5E;TCTN1;BBS9;BBS7;KIFAP3;PCNT;SSX2IP
0	0					0.0745426	0.319345		plasma membrane bounded cell projection morphogenesis (GO:0120039)	7/52	0.05907663047421702	0.3546703947186505	0	0	2.1549598742450566	6.096208777606299	CNTNAP1;SLC9A6;BDNF;LRRK2;NYAP2;DCLK1;PACSIN1
0	0					0.0436607	0.136953		negative regulation of protein catabolic process (GO:0042177)	6/42	0.061215696125129525	0.3643123593666137	0	0	2.3082837301587302	6.44784816564804	PRKCG;NELL1;ADGRB1;AGAP2;SNCA;PTPN3
0.0503675	0					0.0845498	0.0681774		positive regulation of protein tyrosine kinase activity (GO:0061098)	6/42	0.061215696125129525	0.3643123593666137	0	0	2.3082837301587302	6.44784816564804	EPHA4;GRM5;DOCK3;DLG3;BDNF;FBXW7
0	0					0.0632724	0.0287116		metal ion export (GO:0070839)	5/32	0.06132523502680626	0.3643123593666137	0	0	2.5640919730139062	7.1578264762623	KCNIP2;ATP2B4;ATP1A3;ATP1A1;ATP1B1
0	0					0.0411693	0.0372491		negative regulation of developmental growth (GO:0048640)	5/32	0.06132523502680626	0.3643123593666137	0	0	2.5640919730139062	7.1578264762623	RTN4R;PTPRS;PTCH1;ULK1;FGF13
0	0					0.00368164	0.0479279		regulation of dendrite morphogenesis (GO:0048814)	5/32	0.06132523502680626	0.3643123593666137	0	0	2.5640919730139062	7.1578264762623	CHRNB2;CUX2;CDKL5;HECW1;LZTS1
0	0					0.103475	0.0309956		cytoskeleton organization (GO:0007010)	13/120	0.06133168282686163	0.3643123593666137	0	0	1.6850320497137545	4.703697410059863	CNTNAP1;DMTN;MAST3;MAST1;MICAL2;THY1;ANK1;SIPA1L3;ARC;STRIP2;PCLO;PAK6;PACSIN1
0	0					0.0633551	0.0916618		negative regulation of cell migration (GO:0030336)	15/144	0.062141653859261875	0.36847375034858093	0	0	1.6131870046163226	4.4819799825708975	EPHA4;PTPRU;NDRG4;TCAF1;MCTP1;ADARB1;THY1;PTPRK;CX3CL1;SHH;ACVR1C;HAS1;NKX2-1;CLASP1;PFN2
0	0.0239005					0.00653907	0.0146427		cGMP-mediated signaling (GO:0019934)	3/14	0.06383603366826833	0.3719719055272106	0	0	3.7738408584733754	10.383487094863082	KCNC2;PDE2A;HTR2C
0	0					0.0446398	0.050903		manganese ion transport (GO:0006828)	3/14	0.06383603366826833	0.3719719055272106	0	0	3.7738408584733754	10.383487094863082	TRPC7;TRPC6;TRPC3
0	0					0.0269767	0.00410213		membrane repolarization during action potential (GO:0086011)	3/14	0.06383603366826833	0.3719719055272106	0	0	3.7738408584733754	10.383487094863082	KCNIP2;ATP1A1;ATP1B1
0	0					0.0620829	0.0396412		negative regulation of cyclase activity (GO:0031280)	3/14	0.06383603366826833	0.3719719055272106	0	0	3.7738408584733754	10.383487094863082	GABBR2;GRM2;AKAP5
0	0					0.00143426	0.0244884		neuron fate commitment (GO:0048663)	3/14	0.06383603366826833	0.3719719055272106	0	0	3.7738408584733754	10.383487094863082	SHH;MYT1L;ISL1
0	0					0.0660412	0.144272		positive regulation of long-term synaptic potentiation (GO:1900273)	3/14	0.06383603366826833	0.3719719055272106	0	0	3.7738408584733754	10.383487094863082	ADCY1;AKAP5;SHANK3
0	0					0.0847964	0.0129058		positive regulation of sodium ion transmembrane transporter activity (GO:2000651)	3/14	0.06383603366826833	0.3719719055272106	0	0	3.7738408584733754	10.383487094863082	TESC;WNK2;ATP1B1
0	0					0.0818005	0.0703722		regulation of cAMP-dependent protein kinase activity (GO:2000479)	3/14	0.06383603366826833	0.3719719055272106	0	0	3.7738408584733754	10.383487094863082	PRKAR1B;ATP2B4;HTT
0	0					0.0118761	0.0142552		relaxation of muscle (GO:0090075)	3/14	0.06383603366826833	0.3719719055272106	0	0	3.7738408584733754	10.383487094863082	ATP1A1;ATP1B1;SLC8A1
0	0					0.0441879	0.130666		vasodilation (GO:0042311)	3/14	0.06383603366826833	0.3719719055272106	0	0	3.7738408584733754	10.383487094863082	NOS3;KCNMA1;NOS1
0	0					0.0355813	0.0470852		plasma membrane organization (GO:0007009)	8/64	0.06526747581734096	0.37965605967669147	0	0	1.9793485203321268	5.402159592904628	NSF;RAB3A;SYT11;OTOF;DMKN;SPTBN1;SYT7;PACSIN1
0	0					0.0225559	0.0632408		negative regulation of intracellular protein transport (GO:0090317)	4/23	0.0655208991012735	0.3798182240500673	0	0	2.9140533354187848	7.941920504502929	DMTN;LRRK2;CABP1;RANGAP1
0.0645167	0.0678439					0.0349122	0.0589078		regulation of release of sequestered calcium ion into cytosol by sarcoplasmic reticulum (GO:0010880)	4/23	0.0655208991012735	0.3798182240500673	0	0	2.9140533354187848	7.941920504502929	RYR2;AKAP6;CACNA1C;SLC8A1
0	0					0.0938629	0.0465254		positive regulation of phospholipase C activity (GO:0010863)	6/43	0.06726714448193356	0.38860333210146186	0	0	2.245777027027027	6.061539395961361	FLT1;BDNF;GPR55;KIT;HTR2A;ARHGAP6
0	0					0.0191486	0.048934		regulation of cell-substrate adhesion (GO:0010810)	6/43	0.06726714448193356	0.38860333210146186	0	0	2.245777027027027	6.061539395961361	DMTN;SPOCK1;TSC1;THY1;RELL2;CX3CL1
0	0.0151978					0.0626621	0.134814		regulation of protein localization to cell surface (GO:2000008)	5/33	0.06843653183928275	0.39468191649778134	0	0	2.4723844928305896	6.630560657643235	ACTN2;BDNF;MAP1A;KCNAB2;TM9SF4
0	0					0.0286682	0.0853834		regulation of focal adhesion assembly (GO:0051893)	7/54	0.06976472368303502	0.3984500240330683	0	0	2.0630376578317833	5.493099333071534	CAMSAP3;MACF1;DMTN;TSC1;THY1;ARHGAP6;CLASP1
0	0					0.0565526	0.0171301		positive regulation of protein modification by small protein conjugation or removal (GO:1903322)	9/77	0.07421218962326172	0.3984500240330683	0	0	1.833991314646664	4.76989387519232	RASD2;RWDD3;FBXW7;WFS1;LRRK2;MYCBP2;UBQLN1;HUWE1;KLHL40
0	0					0.00725965	0.017254		canonical glycolysis (GO:0061621)	4/24	0.0746000821805829	0.3984500240330683	0	0	2.7682020802377414	7.1851831612211186	FOXK1;ENO2;PFKP;HK1
0	0					0.0604692	0.0684954		dorsal/ventral pattern formation (GO:0009953)	4/24	0.0746000821805829	0.3984500240330683	0	0	2.7682020802377414	7.1851831612211186	SHH;PTCH1;SIX3;LMX1B
0	0					0.0955297	0.077963		glucose catabolic process to pyruvate (GO:0061718)	4/24	0.0746000821805829	0.3984500240330683	0	0	2.7682020802377414	7.1851831612211186	FOXK1;ENO2;PFKP;HK1
0.0323835	0					0.128305	0.0507993		negative regulation of neuron differentiation (GO:0045665)	4/24	0.0746000821805829	0.3984500240330683	0	0	2.7682020802377414	7.1851831612211186	DLX1;DLX2;SIX3;CNTN4
0	0					0.00682253	0.0589033		peptidyl-glutamic acid modification (GO:0018200)	4/24	0.0746000821805829	0.3984500240330683	0	0	2.7682020802377414	7.1851831612211186	VKORC1L1;AGBL4;AGTPBP1;TTLL11
0	0					0.128061	0.0418213		positive regulation of neuron apoptotic process (GO:0043525)	4/24	0.0746000821805829	0.3984500240330683	0	0	2.7682020802377414	7.1851831612211186	EPHA7;FBXW7;PCSK9;CDK5R1
0	0					0.125847	0.156108		positive regulation of protein targeting to membrane (GO:0090314)	4/24	0.0746000821805829	0.3984500240330683	0	0	2.7682020802377414	7.1851831612211186	TCAF1;KCNB1;MTCL1;PDZK1
0	0					0.0332091	0.0465421		regulation of monooxygenase activity (GO:0032768)	4/24	0.0746000821805829	0.3984500240330683	0	0	2.7682020802377414	7.1851831612211186	NOS3;NOS1AP;CYGB;SNCA
0	0					0.00622633	0.0602114		positive regulation of cell death (GO:0010942)	8/66	0.07543905961550777	0.3984500240330683	0	0	1.9108895626702298	4.938560515129537	NTRK1;CALCR;APC;LRRK2;AXIN2;MAPT;GRIN2B;SNCA
0	0					0.0486566	0.0316038		clathrin coat assembly (GO:0048268)	3/15	0.07592850842587846	0.3984500240330683	0	0	3.4591685226429103	8.917608669752005	CALY;NSG2;SGIP1
0	0.0580098					0.0373387	0.0857129		ganglioside biosynthetic process (GO:0001574)	3/15	0.07592850842587846	0.3984500240330683	0	0	3.4591685226429103	8.917608669752005	ST8SIA3;ST6GALNAC3;ST6GALNAC5
0	0					0.0431869	0.132301		glucan catabolic process (GO:0009251)	3/15	0.07592850842587846	0.3984500240330683	0	0	3.4591685226429103	8.917608669752005	GAA;PHKA2;PGM2L1
0	0					0.021625	0.162145		glycogen catabolic process (GO:0005980)	3/15	0.07592850842587846	0.3984500240330683	0	0	3.4591685226429103	8.917608669752005	GAA;PHKA2;PGM2L1
0	0					0.00473744	0.0658825		neurotrophin TRK receptor signaling pathway (GO:0048011)	3/15	0.07592850842587846	0.3984500240330683	0	0	3.4591685226429103	8.917608669752005	NTRK1;BDNF;SORT1
0	0					0.0902947	0.0116132		peptidyl-tyrosine autophosphorylation (GO:0038083)	3/15	0.07592850842587846	0.3984500240330683	0	0	3.4591685226429103	8.917608669752005	NTRK1;PTK2B;IGF1R
0	0					0.065967	0.0482619		regulation of non-canonical Wnt signaling pathway (GO:2000050)	3/15	0.07592850842587846	0.3984500240330683	0	0	3.4591685226429103	8.917608669752005	TIAM1;SPEF1;GPC3
0	0					0.229165	0.129263		regulation of phospholipase C activity (GO:1900274)	3/15	0.07592850842587846	0.3984500240330683	0	0	3.4591685226429103	8.917608669752005	FLT1;KIT;RASGRP1
0	0					0.263951	0.00949452		regulation of synaptic transmission, GABAergic (GO:0032228)	3/15	0.07592850842587846	0.3984500240330683	0	0	3.4591685226429103	8.917608669752005	STXBP1;SYN3;BAIAP3
0	0.0922759					0.0121688	0.00990973		adenylate cyclase-activating dopamine receptor signaling pathway (GO:0007191)	2/7	0.0761881874932589	0.3984500240330683	0	0	5.532640949554896	14.244054383515957	GNAL;DRD1
0.0267601	0					0.0199223	0.0632283		adenylate cyclase-inhibiting serotonin receptor signaling pathway (GO:0007198)	2/7	0.0761881874932589	0.3984500240330683	0	0	5.532640949554896	14.244054383515957	HTR1D;HTR5A
0	0					0.101689	0.0236		angiotensin-activated signaling pathway (GO:0038166)	2/7	0.0761881874932589	0.3984500240330683	0	0	5.532640949554896	14.244054383515957	ACTN2;CAMK2A
0	0					0.00429386	0.0176074		arginine catabolic process (GO:0006527)	2/7	0.0761881874932589	0.3984500240330683	0	0	5.532640949554896	14.244054383515957	NOS3;NOS1
0	0					0.0135597	0.00546385		cation homeostasis (GO:0055080)	2/7	0.0761881874932589	0.3984500240330683	0	0	5.532640949554896	14.244054383515957	UNC80;SLC4A11
0	0					0.0332502	0.0617441		cellular amino acid biosynthetic process (GO:0008652)	2/7	0.0761881874932589	0.3984500240330683	0	0	5.532640949554896	14.244054383515957	GAD1;GAD2
0	0.00608366					0.0116696	0.119221		cellular ion homeostasis (GO:0006873)	2/7	0.0761881874932589	0.3984500240330683	0	0	5.532640949554896	14.244054383515957	SLC12A5;SLC4A11
0	0					0.0205625	0.0472912		determination of digestive tract left/right asymmetry (GO:0071907)	2/7	0.0761881874932589	0.3984500240330683	0	0	5.532640949554896	14.244054383515957	ZIC3;MEGF8
0	0					0.0652063	0.135606		hyaluronan biosynthetic process (GO:0030213)	2/7	0.0761881874932589	0.3984500240330683	0	0	5.532640949554896	14.244054383515957	ABCC5;HAS1
0	0					0.0245601	0.0405477		hypotonic response (GO:0006971)	2/7	0.0761881874932589	0.3984500240330683	0	0	5.532640949554896	14.244054383515957	SLC12A5;SLC4A11
0	0					0.0446748	0.0378825		intermediate filament bundle assembly (GO:0045110)	2/7	0.0761881874932589	0.3984500240330683	0	0	5.532640949554896	14.244054383515957	NEFL;NEFH
0.0762371	0					0.0256562	0.0569414		late nucleophagy (GO:0044805)	2/7	0.0761881874932589	0.3984500240330683	0	0	5.532640949554896	14.244054383515957	ATG9B;ULK1
0	0					0.0349462	0.0434485		left/right pattern formation (GO:0060972)	2/7	0.0761881874932589	0.3984500240330683	0	0	5.532640949554896	14.244054383515957	AHI1;MEGF8
0	0.0292639					0.0099215	0.14084		negative regulation of dendritic spine development (GO:0061000)	2/7	0.0761881874932589	0.3984500240330683	0	0	5.532640949554896	14.244054383515957	PTPRS;NGEF
0	0					0.0517285	0.063338		neurotransmitter receptor transport, endosome to plasma membrane (GO:0099639)	2/7	0.0761881874932589	0.3984500240330683	0	0	5.532640949554896	14.244054383515957	ARHGAP44;GRIP2
0.106976	0.0494984					0.0644334	0.0506822		nodal signaling pathway (GO:0038092)	2/7	0.0761881874932589	0.3984500240330683	0	0	5.532640949554896	14.244054383515957	ACVR1C;ACVR1B
0	0.0511715					0.0157949	0.0759571		positive regulation of adenylate cyclase activity (GO:0045762)	2/7	0.0761881874932589	0.3984500240330683	0	0	5.532640949554896	14.244054383515957	AKAP5;CACNA1C
0	0					0.0601116	0.207887		positive regulation of aspartic-type endopeptidase activity involved in amyloid precursor protein catabolic process (GO:1902961)	2/7	0.0761881874932589	0.3984500240330683	0	0	5.532640949554896	14.244054383515957	EPHA4;EFNA3
0	0.000917234					0.0178882	0.116127		positive regulation of B cell receptor signaling pathway (GO:0050861)	2/7	0.0761881874932589	0.3984500240330683	0	0	5.532640949554896	14.244054383515957	PRKCB;SLC39A10
0	0.00273458					0.0348997	0.0426729		positive regulation of cilium movement (GO:0003353)	2/7	0.0761881874932589	0.3984500240330683	0	0	5.532640949554896	14.244054383515957	TACR3;TACR1
0	0					0.0192943	0.00123705		positive regulation of cilium-dependent cell motility (GO:2000155)	2/7	0.0761881874932589	0.3984500240330683	0	0	5.532640949554896	14.244054383515957	TACR3;TACR1
0	0					0.0637643	0.0635232		positive regulation of ER-associated ubiquitin-dependent protein catabolic process (GO:1903071)	2/7	0.0761881874932589	0.3984500240330683	0	0	5.532640949554896	14.244054383515957	UBQLN1;UBQLN2
0	0.0310801					0.0189598	0.0352159		positive regulation of flagellated sperm motility (GO:1902093)	2/7	0.0761881874932589	0.3984500240330683	0	0	5.532640949554896	14.244054383515957	TACR3;TACR1
0	0.0350613					0.0552407	0.0755042		positive regulation of mitophagy in response to mitochondrial depolarization (GO:0098779)	2/7	0.0761881874932589	0.3984500240330683	0	0	5.532640949554896	14.244054383515957	HUWE1;HDAC6
0	0					0.0643274	0.0393762		positive regulation of phospholipid biosynthetic process (GO:0071073)	2/7	0.0761881874932589	0.3984500240330683	0	0	5.532640949554896	14.244054383515957	HTR2C;HTR2A
0.144688	0.062854					0.030395	0.0274503		positive regulation of potassium ion import across plasma membrane (GO:1903288)	2/7	0.0761881874932589	0.3984500240330683	0	0	5.532640949554896	14.244054383515957	WNK2;ATP1B1
0	0.0651125						0.0318398		positive regulation of synaptic plasticity (GO:0031915)	2/7	0.0761881874932589	0.3984500240330683	0	0	5.532640949554896	14.244054383515957	NEUROD2;CPLX2
0.371828	0.19651						0.0129242		positive regulation of vesicle fusion (GO:0031340)	2/7	0.0761881874932589	0.3984500240330683	0	0	5.532640949554896	14.244054383515957	DOC2B;SNCA
0	0						0.0364634		positive regulation of voltage-gated calcium channel activity (GO:1901387)	2/7	0.0761881874932589	0.3984500240330683	0	0	5.532640949554896	14.244054383515957	CACNB2;CACNA2D1
0	0						0.191787		protein localization to basolateral plasma membrane (GO:1903361)	2/7	0.0761881874932589	0.3984500240330683	0	0	5.532640949554896	14.244054383515957	LIN7A;LIN7B
0.0136573	0						0.0120263		purine-containing compound metabolic process (GO:0072521)	2/7	0.0761881874932589	0.3984500240330683	0	0	5.532640949554896	14.244054383515957	PRPS1;FHIT
0	0						0.0055212		regulation of cGMP-mediated signaling (GO:0010752)	2/7	0.0761881874932589	0.3984500240330683	0	0	5.532640949554896	14.244054383515957	PDE10A;PDE2A
0.102577	0						0.0433072		regulation of glial cell differentiation (GO:0045685)	2/7	0.0761881874932589	0.3984500240330683	0	0	5.532640949554896	14.244054383515957	EPHA4;SOX1
0.0877671	0						0.0640453		regulation of inositol phosphate biosynthetic process (GO:0010919)	2/7	0.0761881874932589	0.3984500240330683	0	0	5.532640949554896	14.244054383515957	PTK2B;SNCA
0	0						0.0440729		regulation of non-membrane spanning protein tyrosine kinase activity (GO:1903995)	2/7	0.0761881874932589	0.3984500240330683	0	0	5.532640949554896	14.244054383515957	DOCK3;BDNF
0	0						0.110862		regulation of Rab protein signal transduction (GO:0032483)	2/7	0.0761881874932589	0.3984500240330683	0	0	5.532640949554896	14.244054383515957	DENND4B;MADD
0	0						0.00756795		regulation of tubulin deacetylation (GO:0090043)	2/7	0.0761881874932589	0.3984500240330683	0	0	5.532640949554896	14.244054383515957	PRKAA2;MAPT
0	0						0.00707734		response to alkaloid (GO:0043279)	2/7	0.0761881874932589	0.3984500240330683	0	0	5.532640949554896	14.244054383515957	CHRNB2;RYR2
0	0						0.000200705		sinoatrial node development (GO:0003163)	2/7	0.0761881874932589	0.3984500240330683	0	0	5.532640949554896	14.244054383515957	HCN4;CACNA1G
0	0						0.0535448		synaptic vesicle budding from presynaptic endocytic zone membrane (GO:0016185)	2/7	0.0761881874932589	0.3984500240330683	0	0	5.532640949554896	14.244054383515957	DNM1;SNAP91
0	0.00610255						0.0768653		cellular component assembly (GO:0022607)	24/261	0.07657866694682447	0.3998712407393873	0	0	1.4061897397712737	3.6131155813593505	CARD10;CFAP74;DMTN;SPEF1;KMT2A;WDR19;LIN7A;BAIAP2;MYO9A;ADD2;RIMS1;BAIAP2L1;CDAN1;PCLO;APC;HAS1;REPS2;PTK2B;BSN;KIFAP3;NEFH;SPTBN1;VAMP2;SHANK1
0	0						0.0103319		positive regulation of catabolic process (GO:0009896)	8/67	0.08086262965688615	0.4215872084897717	0	0	1.8784005658137362	4.724183986508439	NSF;APC;HECW1;GPC3;HUWE1;VIP;SORL1;TRIM32
0	0						0.117777		phosphate-containing compound metabolic process (GO:0006796)	20/212	0.08135463305138121	0.42349676061368147	0	0	1.4456453634085213	3.6270338565302196	PRKCG;EPHA7;AGK;PLA2G4E;LRRK2;LPL;DUSP8;PGM2L1;HK1;INPP4A;PTPRB;PLCB4;PPIP5K1;SYNJ1;LPCAT4;ITPKA;INPP5J;PI4KA;PLCH2;PFKP
0	0.1072						0.0682191		protein localization to cilium (GO:0061512)	5/35	0.08396075579441688	0.4333517445488283	0	0	2.3073110285006195	5.716145683412904	TCTN1;WDR19;BBS9;IFT122;WDR35
0	0						0.0436075		regulation of phosphatidylinositol 3-kinase activity (GO:0043551)	5/35	0.08396075579441688	0.4333517445488283	0	0	2.3073110285006195	5.716145683412904	FLT1;KIT;PIK3R4;PTK2B;AMBRA1
0	0						0.0428794		divalent inorganic cation homeostasis (GO:0072507)	4/25	0.08427713559367059	0.4333517445488283	0	0	2.636241420788226	6.521124558899981	WFS1;SLC8A1;SNCA;GRIN1
0	0.0167618						0.0256735		glycolytic process through glucose-6-phosphate (GO:0061620)	4/25	0.08427713559367059	0.4333517445488283	0	0	2.636241420788226	6.521124558899981	FOXK1;ENO2;PFKP;HK1
0	0						0.0246128		receptor catabolic process (GO:0032801)	4/25	0.08427713559367059	0.4333517445488283	0	0	2.636241420788226	6.521124558899981	PIK3R4;PCSK9;AP2B1;GPRASP1
0	0						0.00918001		regulation of cAMP-mediated signaling (GO:0043949)	4/25	0.08427713559367059	0.4333517445488283	0	0	2.636241420788226	6.521124558899981	RASD2;PRKAR1B;PDE2A;GPR61
0	0						0.0674485		regulation of ryanodine-sensitive calcium-release channel activity (GO:0060314)	4/25	0.08427713559367059	0.4333517445488283	0	0	2.636241420788226	6.521124558899981	JPH4;AKAP6;NOS1;JPH1
0	0						0.0523601		sodium ion homeostasis (GO:0055078)	4/25	0.08427713559367059	0.4333517445488283	0	0	2.636241420788226	6.521124558899981	ATP1A3;ATP1A1;ATP1B1;SLC8A1
0	0						0.0222948		protein transport (GO:0015031)	32/369	0.08714224061204184	0.44740101582523917	0	0	1.3193625806567815	3.2195264411916504	MACF1;NAPB;RAB3C;NECAB3;RAB3A;STXBP1;MTTP;SNX31;DNAJC27;HDAC6;SNX27;TBC1D30;SYNDIG1;RAB6B;SPTBN1;ATP6V1C2;NSF;ATP6V1G2;PRKCB;LMTK2;ZDHHC17;WDR11;SGSM1;STX1B;ARL4D;PREPL;RAB15;SCG5;VPS45;SCG2;STX1A;VAMP2
0	0								plasma membrane bounded cell projection assembly (GO:0120031)	25/278	0.08761500175961094	0.4477624455688688	0	0	1.3719889626370347	3.3405229008320307	CEP126;SPEF1;IFT172;ASAP1;HDAC6;ABLIM3;INPP5E;TCTN1;BBS9;BBS7;PCNT;DYNC2H1;DMTN;ACTN2;CCDC57;WDR19;IFT122;WDR35;SSTR3;WDR11;AHI1;IFT81;MAK;KIT;SSX2IP
0	0								cellular polysaccharide catabolic process (GO:0044247)	3/16	0.08894093708003956	0.4477624455688688	0	0	3.1929073154017473	7.726142069263465	GAA;PHKA2;PGM2L1
0	0								cellular response to corticosteroid stimulus (GO:0071384)	3/16	0.08894093708003956	0.4477624455688688	0	0	3.1929073154017473	7.726142069263465	SSTR2;ISL1;SSTR5
0	0.00886801								dendritic spine morphogenesis (GO:0060997)	3/16	0.08894093708003956	0.4477624455688688	0	0	3.1929073154017473	7.726142069263465	ARC;SHANK3;SHANK1
0	0								glutamine family amino acid catabolic process (GO:0009065)	3/16	0.08894093708003956	0.4477624455688688	0	0	3.1929073154017473	7.726142069263465	NOS3;GAD1;NOS1
0	0								membrane repolarization (GO:0086009)	3/16	0.08894093708003956	0.4477624455688688	0	0	3.1929073154017473	7.726142069263465	KCNIP2;ATP1A1;ATP1B1
0	0								negative regulation of lyase activity (GO:0051350)	3/16	0.08894093708003956	0.4477624455688688	0	0	3.1929073154017473	7.726142069263465	GABBR2;GRM2;AKAP5
0	0.00506163								negative regulation of macrophage activation (GO:0043031)	3/16	0.08894093708003956	0.4477624455688688	0	0	3.1929073154017473	7.726142069263465	LRFN5;SYT11;CX3CL1
0	0								neuron cell-cell adhesion (GO:0007158)	3/16	0.08894093708003956	0.4477624455688688	0	0	3.1929073154017473	7.726142069263465	NRXN3;CNTN4;CDK5R1
0	0								nucleoside diphosphate metabolic process (GO:0009132)	3/16	0.08894093708003956	0.4477624455688688	0	0	3.1929073154017473	7.726142069263465	ENTPD3;ENTPD6;AK5
0	0								regulation of activin receptor signaling pathway (GO:0032925)	3/16	0.08894093708003956	0.4477624455688688	0	0	3.1929073154017473	7.726142069263465	IGSF1;ACVR1B;LEMD3
0	0								regulation of Rac protein signal transduction (GO:0035020)	3/16	0.08894093708003956	0.4477624455688688	0	0	3.1929073154017473	7.726142069263465	ARHGAP44;RASGRF1;OGT
0	0								response to organophosphorus (GO:0046683)	3/16	0.08894093708003956	0.4477624455688688	0	0	3.1929073154017473	7.726142069263465	KCNJ11;TRPC3;DGKQ
0	0								regulation of intracellular signal transduction (GO:1902531)	37/437	0.0915241885197356	0.46007980139473054	0	0	1.2857006854531607	3.074305747717889	PRKAA2;LRRK2;RASGRF2;ITSN1;ARHGDIG;PRKAG2;AKAP6;AKAP5;ARHGAP6;KALRN;ARHGAP36;ARHGAP44;RASD2;ARHGAP21;GRM2;CHN1;PAK6;MAP2K6;NTRK1;PRKAB2;VWF;ARHGEF17;PDE2A;ARHGAP26;MYO9A;PJA2;BCR;TIAM1;ARHGAP32;RIT2;PRKAR1B;RRAGB;FBXL2;MAPT;NGEF;CDK5R1;TAF1
0	0.0625325								dendrite morphogenesis (GO:0048813)	5/36	0.09236047553659921	0.46290190715366986	0	0	2.23276172202902	5.318563782022052	ARC;PHACTR1;CELSR2;SHANK3;SHANK1
0	0								establishment of protein localization to plasma membrane (GO:0061951)	5/36	0.09236047553659921	0.46290190715366986	0	0	2.23276172202902	5.318563782022052	NSF;MACF1;PREPL;SPTBN1;VAMP2
0	0								lamellipodium assembly (GO:0030032)	4/26	0.09453278819556903	0.46812360676468734	0	0	2.5162771849250305	5.935416111873301	DMTN;SPEF1;ABLIM3;KIT
0	0.032938								negative regulation of macroautophagy (GO:0016242)	4/26	0.09453278819556903	0.46812360676468734	0	0	2.5162771849250305	5.935416111873301	LRRK2;TSC1;LZTS1;UBQLN4
0.0270192	0								positive regulation of microtubule polymerization or depolymerization (GO:0031112)	4/26	0.09453278819556903	0.46812360676468734	0	0	2.5162771849250305	5.935416111873301	AKAP9;MAPT;CLASP1;CDK5R1
0.0193779	0								glycosphingolipid metabolic process (GO:0006687)	6/47	0.09480254737733604	0.46812360676468734	0	0	2.026241289198606	4.773741399459637	NEU2;SMPD3;ST8SIA3;ST8SIA5;ST6GALNAC3;ST6GALNAC5
0	0.0569057								positive regulation of neuron death (GO:1901216)	6/47	0.09480254737733604	0.46812360676468734	0	0	2.026241289198606	4.773741399459637	EPHA7;PCSK9;MAPT;GRIN2B;SNCA;CDK5R1
0	0								adenosine to inosine editing (GO:0006382)	2/8	0.09715510722343125	0.46812360676468734	0	0	4.6102868447082095	10.74863728505787	ADARB1;ADARB2
0	0								cardiac muscle hypertrophy (GO:0003300)	2/8	0.09715510722343125	0.46812360676468734	0	0	4.6102868447082095	10.74863728505787	RYR2;CAMTA2
0.00580562	0								cellular response to potassium ion (GO:0035865)	2/8	0.09715510722343125	0.46812360676468734	0	0	4.6102868447082095	10.74863728505787	CRHBP;DLG2
0.0343619	0.00902905								mast cell activation involved in immune response (GO:0002279)	2/8	0.09715510722343125	0.46812360676468734	0	0	4.6102868447082095	10.74863728505787	CHGA;KIT
0	0								mast cell degranulation (GO:0043303)	2/8	0.09715510722343125	0.46812360676468734	0	0	4.6102868447082095	10.74863728505787	CHGA;KIT
0	0								negative regulation of microglial cell activation (GO:1903979)	2/8	0.09715510722343125	0.46812360676468734	0	0	4.6102868447082095	10.74863728505787	SYT11;CX3CL1
0.0797079	0								negative regulation of monooxygenase activity (GO:0032769)	2/8	0.09715510722343125	0.46812360676468734	0	0	4.6102868447082095	10.74863728505787	ATP2B4;SNCA
0	0								negative regulation of potassium ion transmembrane transporter activity (GO:1901017)	2/8	0.09715510722343125	0.46812360676468734	0	0	4.6102868447082095	10.74863728505787	ACTN2;KCNAB1
0	0								neuron fate specification (GO:0048665)	2/8	0.09715510722343125	0.46812360676468734	0	0	4.6102868447082095	10.74863728505787	MYT1L;ISL1
0	0								neurotransmitter receptor diffusion trapping (GO:0099628)	2/8	0.09715510722343125	0.46812360676468734	0	0	4.6102868447082095	10.74863728505787	CACNG2;CACNG3
0	0.0763553								positive regulation of aspartic-type peptidase activity (GO:1905247)	2/8	0.09715510722343125	0.46812360676468734	0	0	4.6102868447082095	10.74863728505787	EPHA4;EFNA3
0	0								positive regulation of fibroblast migration (GO:0010763)	2/8	0.09715510722343125	0.46812360676468734	0	0	4.6102868447082095	10.74863728505787	DMTN;PRKCE
0	0.0081461								postsynaptic neurotransmitter receptor diffusion trapping (GO:0098970)	2/8	0.09715510722343125	0.46812360676468734	0	0	4.6102868447082095	10.74863728505787	CACNG2;CACNG3
0	0								protein deglutamylation (GO:0035608)	2/8	0.09715510722343125	0.46812360676468734	0	0	4.6102868447082095	10.74863728505787	AGBL4;AGTPBP1
0	0								regulation of chaperone-mediated autophagy (GO:1904714)	2/8	0.09715510722343125	0.46812360676468734	0	0	4.6102868447082095	10.74863728505787	EEF1A2;SNCA
0	0								regulation of dendritic spine maintenance (GO:1902950)	2/8	0.09715510722343125	0.46812360676468734	0	0	4.6102868447082095	10.74863728505787	HOMER1;GRIN2B
0	0								regulation of dopamine receptor signaling pathway (GO:0060159)	2/8	0.09715510722343125	0.46812360676468734	0	0	4.6102868447082095	10.74863728505787	LRRK2;RGS8
0	0								regulation of dopamine uptake involved in synaptic transmission (GO:0051584)	2/8	0.09715510722343125	0.46812360676468734	0	0	4.6102868447082095	10.74863728505787	DRD1;SNCA
0	0								regulation of potassium ion import (GO:1903286)	2/8	0.09715510722343125	0.46812360676468734	0	0	4.6102868447082095	10.74863728505787	WNK2;ATP1B1
0	0								response to hydroperoxide (GO:0033194)	2/8	0.09715510722343125	0.46812360676468734	0	0	4.6102868447082095	10.74863728505787	RNF112;DAPK1
0	0								response to potassium ion (GO:0035864)	2/8	0.09715510722343125	0.46812360676468734	0	0	4.6102868447082095	10.74863728505787	CRHBP;DLG2
0	0								synaptic vesicle budding (GO:0070142)	2/8	0.09715510722343125	0.46812360676468734	0	0	4.6102868447082095	10.74863728505787	DNM1;SNAP91
0	0.00717184								cellular response to alcohol (GO:0097306)	6/48	0.10250266828875887	0.48700948374429215	0	0	1.977891156462585	4.505371904401615	GLRA2;PTCH1;ADCY3;ADCY2;ADCY1;ADCY5
0	0.0579985								cognition (GO:0050890)	6/48	0.10250266828875887	0.48700948374429215	0	0	1.977891156462585	4.505371904401615	CHRNB2;GRM5;CUX2;HRH3;JAKMIP1;SLC8A2
0	0.0128241								histone H4 acetylation (GO:0043967)	6/48	0.10250266828875887	0.48700948374429215	0	0	1.977891156462585	4.505371904401615	KMT2A;ACTL6B;TRRAP;CHD5;OGT;HCFC1
0	0								purine ribonucleotide biosynthetic process (GO:0009152)	6/48	0.10250266828875887	0.48700948374429215	0	0	1.977891156462585	4.505371904401615	ADCY9;ADCY3;ADCY2;ADCY1;AK5;ADCY5
0	0.108411								regulation of mitochondrion organization (GO:0010821)	6/48	0.10250266828875887	0.48700948374429215	0	0	1.977891156462585	4.505371904401615	FBXW7;LRRK2;PDE2A;MAPT;HDAC6;SREBF2
0	0								embryo development ending in birth or egg hatching (GO:0009792)	3/17	0.1028098999234536	0.48700948374429215	0	0	2.964683423480751	6.744280134972411	CAMSAP3;CELF4;UBR3
0	0								epithelial cell morphogenesis (GO:0003382)	3/17	0.1028098999234536	0.48700948374429215	0	0	2.964683423480751	6.744280134972411	CCDC88C;DACT2;SIPA1L3
0	0								negative regulation of insulin secretion (GO:0046676)	3/17	0.1028098999234536	0.48700948374429215	0	0	2.964683423480751	6.744280134972411	CHGA;KCNJ11;KCNB1
0	0								protein heterooligomerization (GO:0051291)	3/17	0.1028098999234536	0.48700948374429215	0	0	2.964683423480751	6.744280134972411	KCNC2;GRIN2B;GRIN1
0	0								regulation of cardiac muscle contraction by regulation of the release of sequestered calcium ion (GO:0010881)	3/17	0.1028098999234536	0.48700948374429215	0	0	2.964683423480751	6.744280134972411	RYR2;CACNA1C;SLC8A1
0	0.0382483								regulation of neuroblast proliferation (GO:1902692)	3/17	0.1028098999234536	0.48700948374429215	0	0	2.964683423480751	6.744280134972411	LRRK2;SIX3;CX3CL1
0	0								regulation of receptor recycling (GO:0001919)	3/17	0.1028098999234536	0.48700948374429215	0	0	2.964683423480751	6.744280134972411	NSF;PCSK9;SNCA
0	0								protein tetramerization (GO:0051262)	8/71	0.10479687145681925	0.49553293955452626	0	0	1.7587585456437915	3.967286806168248	KCNC1;HOMER1;KCNC3;GRIN2B;RYR3;SNCA;GRIN1;HCN1
0	0.0668959								dendritic spine organization (GO:0097061)	4/27	0.10534488857513089	0.49553293955452626	0	0	2.406744621745591	5.4164164570505235	ARC;SHANK3;IGF1R;SHANK1
0	0								negative regulation of actin filament bundle assembly (GO:0032232)	4/27	0.10534488857513089	0.49553293955452626	0	0	2.406744621745591	5.4164164570505235	ARHGAP6;SHANK3;CLASP1;SHANK1
0	0								negative regulation of catalytic activity (GO:0043086)	4/27	0.10534488857513089	0.49553293955452626	0	0	2.406744621745591	5.4164164570505235	CAND1;CAMK2A;NOS1;HDAC6
0	0								response to glucocorticoid (GO:0051384)	4/27	0.10534488857513089	0.49553293955452626	0	0	2.406744621745591	5.4164164570505235	CALCR;SSTR2;ISL1;SSTR5
0	0								actin-myosin filament sliding (GO:0033275)	5/38	0.1103890738100333	0.5141277443924245	0	0	2.097217528444294	4.621730794885156	ACTA1;MYBPC1;MYH2;ACTN2;MYH8
0	0								muscle filament sliding (GO:0030049)	5/38	0.1103890738100333	0.5141277443924245	0	0	2.097217528444294	4.621730794885156	ACTA1;MYBPC1;MYH2;ACTN2;MYH8
0.00327038	0								negative regulation of proteasomal protein catabolic process (GO:1901799)	5/38	0.1103890738100333	0.5141277443924245	0	0	2.097217528444294	4.621730794885156	PRKCG;MAP1A;FHIT;KLHL40;OGT
0.0249105	0								negative regulation of ubiquitin-dependent protein catabolic process (GO:2000059)	5/38	0.1103890738100333	0.5141277443924245	0	0	2.097217528444294	4.621730794885156	MAP1A;FHIT;KLHL40;OGT;TAF1
0	0								positive regulation of insulin secretion (GO:0032024)	5/38	0.1103890738100333	0.5141277443924245	0	0	2.097217528444294	4.621730794885156	DOC2B;TRH;MYRIP;ISL1;BAIAP3
0	0								aminoglycan biosynthetic process (GO:0006023)	6/49	0.11051914695371595	0.5141277443924245	0	0	1.9317898671096345	4.254895641381198	HAS1;B3GALT1;GPC3;GPC6;HS6ST2;HS3ST2
0	0								positive regulation of actin filament polymerization (GO:0030838)	6/49	0.11051914695371595	0.5141277443924245	0	0	1.9317898671096345	4.254895641381198	TENM1;BAIAP2L1;PRKCE;PTK2B;BAIAP2;PFN2
0.0289296	0								response to glucose (GO:0009749)	6/49	0.11051914695371595	0.5141277443924245	0	0	1.9317898671096345	4.254895641381198	PRKAA2;KCNB1;LPL;MAFA;VAMP2;IGF1R
0.0615781	0.0268629								vascular transport (GO:0010232)	9/84	0.11266032582879379	0.5233654860570723	0	0	1.662192393736018	3.6291942267542896	SLCO1C1;ATP8A1;SLC6A17;ABCC5;SLC2A13;ATP2B4;SLC2A3;SLC8A2;SLC29A2
0	0								positive regulation of MAPK cascade (GO:0043410)	24/274	0.11487038290019135	0.528190838070565	0	0	1.3321266968325791	2.8826567531956564	NTRK1;TENM1;NDRG4;FLT1;FBXW7;DIRAS1;LRRK2;DIRAS2;GPR55;HTR2C;PRKCA;ADRA1D;HTR2A;ADRA2C;RASGRP1;MTURN;CX3CL1;IGF1R;RIT2;CALCR;GRM4;THPO;KIT;PTK2B
0	0								regulation of endocytosis (GO:0030100)	7/61	0.11559862477337673	0.528190838070565	0	0	1.7949311932930696	3.8727995790344996	MCTP1;RIT2;CALY;SYT11;GPC3;PACSIN1;SNCA
0	0								glycogen metabolic process (GO:0005977)	4/28	0.11668878541435616	0.528190838070565	0	0	2.3063397721644376	4.954582519153385	GAA;PRKAG2;PHKA2;PGM2L1
0	0								neutral amino acid transport (GO:0015804)	4/28	0.11668878541435616	0.528190838070565	0	0	2.3063397721644376	4.954582519153385	SLC36A1;SLC6A7;SLC6A17;SLC6A15
0	0								receptor clustering (GO:0043113)	4/28	0.11668878541435616	0.528190838070565	0	0	2.3063397721644376	4.954582519153385	DLG2;DLG3;LRRC7;THY1
0	0								regulation of microtubule polymerization or depolymerization (GO:0031110)	4/28	0.11668878541435616	0.528190838070565	0	0	2.3063397721644376	4.954582519153385	CAMSAP3;MAP1A;MAPT;CLASP1
0	0								regulation of neuron migration (GO:2001222)	4/28	0.11668878541435616	0.528190838070565	0	0	2.3063397721644376	4.954582519153385	CAMK2B;CAMK2A;PHACTR1;CX3CL1
0	0.0696092								regulation of reactive oxygen species biosynthetic process (GO:1903426)	4/28	0.11668878541435616	0.528190838070565	0	0	2.3063397721644376	4.954582519153385	ABCB7;ADGRB1;SNCA;GRIN1
0.0122693	0								cilium assembly (GO:0060271)	27/314	0.11669974670868877	0.528190838070565	0	0	1.3057669060655621	2.8049843676957376	CEP126;IFT172;ASAP1;HDAC6;ABLIM3;INPP5E;TCTN1;BBS9;BBS7;KIFAP3;PCNT;CLASP1;DYNC2H1;CFAP74;CCDC57;WDR19;IFT122;WDR35;CKAP5;SSTR3;TUBA4A;WDR11;AHI1;IFT81;MAK;AKAP9;SSX2IP
0	0								cellular response to glucocorticoid stimulus (GO:0071385)	3/18	0.11746854193924483	0.528190838070565	0	0	2.766889383815887	5.925527997037043	SSTR2;ISL1;SSTR5
0	0								mitochondrial fission (GO:0000266)	3/18	0.11746854193924483	0.528190838070565	0	0	2.766889383815887	5.925527997037043	MTFP1;GDAP1;DNM1
0	0								neuron maturation (GO:0042551)	3/18	0.11746854193924483	0.528190838070565	0	0	2.766889383815887	5.925527997037043	SRRM4;ACTL6B;CX3CL1
0	0								positive regulation of cardiac muscle hypertrophy (GO:0010613)	3/18	0.11746854193924483	0.528190838070565	0	0	2.766889383815887	5.925527997037043	TRPC3;AKAP6;PRKCA
0	0								regulation of fatty acid metabolic process (GO:0019217)	3/18	0.11746854193924483	0.528190838070565	0	0	2.766889383815887	5.925527997037043	PRKAB2;PRKAA2;PRKAG2
0	0.0568136								regulation of protein ubiquitination (GO:0031396)	11/109	0.11761823985783824	0.528190838070565	0	0	1.5551660544725732	3.3285392538179432	PRKCG;SH3RF2;FBXW7;WFS1;LRRK2;ADGRB1;MYCBP2;UBQLN1;HUWE1;KLHL40;OGT
0	0.0244437								negative regulation of cell adhesion (GO:0007162)	8/73	0.1180853220906078	0.528190838070565	0	0	1.7044594749512783	3.641318330020203	DMTN;ARHGDIG;DACT2;PLXNA2;PLXNA1;SPOCK1;CX3CL1;PLXNA4
0	0								regulation of cell migration (GO:0030334)	34/408	0.1191716285391396	0.528190838070565	0	0	1.2625034539928157	2.685585439770024	CAMK2B;GRB7;MACF1;PTPRU;FLT1;MCTP1;CAMK2A;ADARB1;THY1;PTPRK;FGF3;CX3CL1;IGF1R;FGF5;SHH;NKX2-1;PLXNA2;PLXNA1;PTK2B;PHACTR1;DRD1;PLXNA4;SEMA6C;EPHA4;TCAF1;PRKCA;SORL1;CAMSAP3;TIAM1;SH3RF2;APC;SST;KIT;TRIM32
0	0								axon regeneration (GO:0031103)	2/9	0.11950160885088197	0.528190838070565	0	0	3.9514624841034336	8.394587444271446	RTN4RL1;RTN4RL2
0	0								bone cell development (GO:0098751)	2/9	0.11950160885088197	0.528190838070565	0	0	3.9514624841034336	8.394587444271446	THPO;KIT
0.0200802	0								bone resorption (GO:0045453)	2/9	0.11950160885088197	0.528190838070565	0	0	3.9514624841034336	8.394587444271446	GPR55;PTK2B
0	0								detection of mechanical stimulus involved in sensory perception of sound (GO:0050910)	2/9	0.11950160885088197	0.528190838070565	0	0	3.9514624841034336	8.394587444271446	WHRN;KIT
0	0								endochondral ossification (GO:0001958)	2/9	0.11950160885088197	0.528190838070565	0	0	3.9514624841034336	8.394587444271446	MEF2C;DLX5
0.102588	0.0710793								epithelial cell apoptotic process (GO:1904019)	2/9	0.11950160885088197	0.528190838070565	0	0	3.9514624841034336	8.394587444271446	RYR2;SIX3
0	0								glycerolipid biosynthetic process (GO:0045017)	2/9	0.11950160885088197	0.528190838070565	0	0	3.9514624841034336	8.394587444271446	AGK;CPNE6
0	0.0569383								mast cell mediated immunity (GO:0002448)	2/9	0.11950160885088197	0.528190838070565	0	0	3.9514624841034336	8.394587444271446	CHGA;KIT
0	0.0184203								negative regulation of nitric oxide biosynthetic process (GO:0045019)	2/9	0.11950160885088197	0.528190838070565	0	0	3.9514624841034336	8.394587444271446	KHSRP;ATP2B4
0	0.0652077								negative regulation of nitric oxide metabolic process (GO:1904406)	2/9	0.11950160885088197	0.528190838070565	0	0	3.9514624841034336	8.394587444271446	KHSRP;ATP2B4
0	0								negative regulation of protein-containing complex disassembly (GO:0043242)	2/9	0.11950160885088197	0.528190838070565	0	0	3.9514624841034336	8.394587444271446	UBQLN4;HDAC6
0	0								neuronal ion channel clustering (GO:0045161)	2/9	0.11950160885088197	0.528190838070565	0	0	3.9514624841034336	8.394587444271446	SPTBN4;KCNIP2
0	0								nucleoside diphosphate catabolic process (GO:0009134)	2/9	0.11950160885088197	0.528190838070565	0	0	3.9514624841034336	8.394587444271446	ENTPD3;ENTPD6
0	0								positive regulation of autophagy of mitochondrion (GO:1903599)	2/9	0.11950160885088197	0.528190838070565	0	0	3.9514624841034336	8.394587444271446	HTT;CAMKK2
0	0								positive regulation of synapse maturation (GO:0090129)	2/9	0.11950160885088197	0.528190838070565	0	0	3.9514624841034336	8.394587444271446	CAMK2B;NEUROD2
0	0								purine nucleobase metabolic process (GO:0006144)	2/9	0.11950160885088197	0.528190838070565	0	0	3.9514624841034336	8.394587444271446	PRPS1;GDA
0	0								regulation of ER to Golgi vesicle-mediated transport (GO:0060628)	2/9	0.11950160885088197	0.528190838070565	0	0	3.9514624841034336	8.394587444271446	LRRK2;SORL1
0	0								regulation of ER-associated ubiquitin-dependent protein catabolic process (GO:1903069)	2/9	0.11950160885088197	0.528190838070565	0	0	3.9514624841034336	8.394587444271446	UBQLN1;UBQLN2
0	0								response to magnesium ion (GO:0032026)	2/9	0.11950160885088197	0.528190838070565	0	0	3.9514624841034336	8.394587444271446	RYR3;SNCA
0	0.0680877								skeletal muscle fiber development (GO:0048741)	2/9	0.11950160885088197	0.528190838070565	0	0	3.9514624841034336	8.394587444271446	ACTA1;KLHL40
0	0								regulation of signal transduction (GO:0009966)	18/198	0.12180477309617482	0.5376651058819356	0	0	1.3866366366366367	2.919335664640791	HOMER1;RGS14;PTCH1;LRRK2;USP33;ZDHHC17;KAZALD1;CX3CL1;SREBF2;WDR11;SLC8A2;RGS4;IFT81;FRRS1L;DGKQ;GNG7;RGS8;OGT
0	0								transport across blood-brain barrier (GO:0150104)	9/86	0.12535010730247823	0.5525905253857941	0	0	1.618844243005317	3.3617641528154683	SLCO1C1;ATP8A1;SLC6A17;ABCC5;SLC2A13;ATP2B4;SLC2A3;SLC8A2;SLC29A2
0	0.0215464								negative regulation of protein ubiquitination (GO:0031397)	6/51	0.12747311898078814	0.5612149865716268	0	0	1.845734126984127	3.801935013507067	PRKCG;SH3RF2;ADGRB1;KLHL40;OGT;TAF1
0	0								lamellipodium organization (GO:0097581)	4/29	0.1285376950864681	0.564426280379693	0	0	2.2139673105497772	4.542027155015633	DMTN;SPEF1;ABLIM3;KIT
0	0								limb development (GO:0060173)	4/29	0.1285376950864681	0.564426280379693	0	0	2.2139673105497772	4.542027155015633	PTCH1;RSPO2;IFT122;MEGF8
0	0								digestive tract development (GO:0048565)	5/40	0.12997717004828932	0.5700040478159355	0	0	1.9771640998406799	4.034198628101389	ZIC3;KIT;COBL;BBS7;MEGF8
0	0								positive regulation of Ras protein signal transduction (GO:0046579)	7/63	0.1310181672334858	0.5738220900421069	0	0	1.7306403574087863	3.5173868364551146	RTN4R;NTRK1;RASGEF1A;RASGRF1;GPR55;RASGRP1;EPOR
0	0								aspartate family amino acid metabolic process (GO:0009066)	3/19	0.13284784905066488	0.5780769452230482	0	0	2.5938195991091315	5.235756620921155	SMS;NAALAD2;NAT8L
0	0								fatty acid transmembrane transport (GO:1902001)	3/19	0.13284784905066488	0.5780769452230482	0	0	2.5938195991091315	5.235756620921155	PRKAB2;PRKAA2;PRKAG2
0	0								heparan sulfate proteoglycan biosynthetic process (GO:0015012)	3/19	0.13284784905066488	0.5780769452230482	0	0	2.5938195991091315	5.235756620921155	NDST4;HS6ST2;HS6ST3
0	0								histone H4-K16 acetylation (GO:0043984)	3/19	0.13284784905066488	0.5780769452230482	0	0	2.5938195991091315	5.235756620921155	KMT2A;OGT;HCFC1
0	0								regulation of leukocyte chemotaxis (GO:0002688)	3/19	0.13284784905066488	0.5780769452230482	0	0	2.5938195991091315	5.235756620921155	CAMK1D;PTK2B;PRSS56
0	0.0680453								negative regulation of BMP signaling pathway (GO:0030514)	6/52	0.1363944029997314	0.5912179527710365	0	0	1.8055124223602483	3.596950095661393	GREM2;DLX1;CRIM1;LEMD3;SORL1;TRIM33
0.0163153	0								negative regulation of protein-containing complex assembly (GO:0031333)	6/52	0.1363944029997314	0.5912179527710365	0	0	1.8055124223602483	3.596950095661393	OPRD1;PRRT2;ULK1;ISL1;SORL1;HDAC6
0	0								positive regulation of protein localization to plasma membrane (GO:1903078)	6/52	0.1363944029997314	0.5912179527710365	0	0	1.8055124223602483	3.596950095661393	DPP10;CNST;PRKCE;ATP2B4;AKAP5;SPTBN1
0	0								protein-containing complex assembly (GO:0065003)	23/267	0.13678010600130402	0.5921277596560307	0	0	1.3074542601949424	2.6010242822633436	NSF;GRIA1;CARD10;DMTN;KMT2A;TRRAP;LRRK2;WDR19;LIN7A;TRAPPC9;AXIN2;CX3CL1;ADD2;TIAM1;RIMS1;BCL9;CAND1;APC;REPS2;PTK2B;KIFAP3;VAMP2;SHANK1
0	0.0337305								acylglycerol metabolic process (GO:0006639)	5/41	0.14032126132829081	0.5943740010388084	0	0	1.9221396117306897	3.774737675935674	DGKG;DGKE;DGKB;DGKQ;LPL
0.0340424	0								negative regulation of cytoskeleton organization (GO:0051494)	4/30	0.14086305356998133	0.5943740010388084	0	0	2.128700422905475	4.1721828198777136	SHANK3;CLASP1;PFN2;SHANK1
0	0								peptidyl-lysine trimethylation (GO:0018023)	4/30	0.14086305356998133	0.5943740010388084	0	0	2.128700422905475	4.1721828198777136	KMT2A;SETD1B;SETD1A;OGT
0	0								positive regulation of endopeptidase activity (GO:0010950)	4/30	0.14086305356998133	0.5943740010388084	0	0	2.128700422905475	4.1721828198777136	EPHA4;EFNA3;GRIN2B;GRIN1
0	0								regulation of protein localization to membrane (GO:1905475)	4/30	0.14086305356998133	0.5943740010388084	0	0	2.128700422905475	4.1721828198777136	GPC3;PDZK1;GPC6;SPTBN1
0.0321118	0								regulation of striated muscle contraction (GO:0006942)	4/30	0.14086305356998133	0.5943740010388084	0	0	2.128700422905475	4.1721828198777136	HCN4;RYR2;SCN10A;NOS1
0	0.0784672								response to alcohol (GO:0097305)	4/30	0.14086305356998133	0.5943740010388084	0	0	2.128700422905475	4.1721828198777136	CHRNB2;GRIN2A;GRIN2B;GRIN1
0	0								membrane organization (GO:0061024)	21/242	0.14215480127747435	0.5943740010388084	0	0	1.3176613586917663	2.5705447263357546	SUN1;SYT1;SGIP1;ITSN1;HUWE1;SYP;AP2B1;LEMD3;DNM1;RIMS1;SYNJ1;DNAJC6;UBC;REPS2;OTOF;AMPH;AVP;SPTBN1;VAMP2;SH3GL2;SLC18A3
0	0								alanine transport (GO:0032328)	2/10	0.14294624134246878	0.5943740010388084	0	0	3.4573442136498516	6.725525557344147	SLC36A1;SLC6A17
0	0								arginine metabolic process (GO:0006525)	2/10	0.14294624134246878	0.5943740010388084	0	0	3.4573442136498516	6.725525557344147	NOS3;NOS1
0	0								cellular response to dopamine (GO:1903351)	2/10	0.14294624134246878	0.5943740010388084	0	0	3.4573442136498516	6.725525557344147	LRRK2;DRD1
0	0.0416039								fructose 6-phosphate metabolic process (GO:0006002)	2/10	0.14294624134246878	0.5943740010388084	0	0	3.4573442136498516	6.725525557344147	PFKP;HK1
0	0								glycine transport (GO:0015816)	2/10	0.14294624134246878	0.5943740010388084	0	0	3.4573442136498516	6.725525557344147	SLC36A1;SLC6A17
0	0								iron ion transmembrane transport (GO:0034755)	2/10	0.14294624134246878	0.5943740010388084	0	0	3.4573442136498516	6.725525557344147	ABCB7;ABCC5
0	0								lipoprotein transport (GO:0042953)	2/10	0.14294624134246878	0.5943740010388084	0	0	3.4573442136498516	6.725525557344147	PRKCB;ZDHHC17
0	0								low-density lipoprotein particle receptor catabolic process (GO:0032802)	2/10	0.14294624134246878	0.5943740010388084	0	0	3.4573442136498516	6.725525557344147	PCSK9;AP2B1
0	0								low-density lipoprotein receptor particle metabolic process (GO:0032799)	2/10	0.14294624134246878	0.5943740010388084	0	0	3.4573442136498516	6.725525557344147	PCSK9;AP2B1
0	0								negative regulation of cellular protein catabolic process (GO:1903363)	2/10	0.14294624134246878	0.5943740010388084	0	0	3.4573442136498516	6.725525557344147	EPHA4;NELL1
0	0								negative regulation of receptor binding (GO:1900121)	2/10	0.14294624134246878	0.5943740010388084	0	0	3.4573442136498516	6.725525557344147	ATP2A2;PCSK9
0	0.107424								neuron projection maintenance (GO:1990535)	2/10	0.14294624134246878	0.5943740010388084	0	0	3.4573442136498516	6.725525557344147	MAP1A;ATP1A3
0	0								neuron projection regeneration (GO:0031102)	2/10	0.14294624134246878	0.5943740010388084	0	0	3.4573442136498516	6.725525557344147	RTN4RL1;RTN4RL2
0	0								positive regulation of circadian rhythm (GO:0042753)	2/10	0.14294624134246878	0.5943740010388084	0	0	3.4573442136498516	6.725525557344147	CRH;NKX2-1
0	0								positive regulation of dendritic spine morphogenesis (GO:0061003)	2/10	0.14294624134246878	0.5943740010388084	0	0	3.4573442136498516	6.725525557344147	CAMK2B;CUX2
0	0								positive regulation of protein sumoylation (GO:0033235)	2/10	0.14294624134246878	0.5943740010388084	0	0	3.4573442136498516	6.725525557344147	RASD2;RWDD3
0	0								positive regulation of receptor recycling (GO:0001921)	2/10	0.14294624134246878	0.5943740010388084	0	0	3.4573442136498516	6.725525557344147	NSF;SNCA
0	0								receptor recycling (GO:0001881)	2/10	0.14294624134246878	0.5943740010388084	0	0	3.4573442136498516	6.725525557344147	LMTK2;SORL1
0.163726	0.0418685								regulation of carbohydrate biosynthetic process (GO:0043255)	2/10	0.14294624134246878	0.5943740010388084	0	0	3.4573442136498516	6.725525557344147	DGKQ;OGT
0	0								regulation of glycoprotein biosynthetic process (GO:0010559)	2/10	0.14294624134246878	0.5943740010388084	0	0	3.4573442136498516	6.725525557344147	NECAB1;NECAB3
0	0								regulation of low-density lipoprotein particle clearance (GO:0010988)	2/10	0.14294624134246878	0.5943740010388084	0	0	3.4573442136498516	6.725525557344147	KHSRP;PCSK9
0	0								response to dopamine (GO:1903350)	2/10	0.14294624134246878	0.5943740010388084	0	0	3.4573442136498516	6.725525557344147	LRRK2;DRD1
0	0.0314391								sarcoplasmic reticulum calcium ion transport (GO:0070296)	2/10	0.14294624134246878	0.5943740010388084	0	0	3.4573442136498516	6.725525557344147	RYR2;ATP2A2
0	0.0671568								smooth muscle tissue development (GO:0048745)	2/10	0.14294624134246878	0.5943740010388084	0	0	3.4573442136498516	6.725525557344147	SHH;PTCH1
0	0								phosphatidylinositol biosynthetic process (GO:0006661)	12/126	0.14353564261898452	0.5960888339589887	0	0	1.458264495319015	2.8307420523367903	INPP4A;CDS1;SYNJ1;PITPNM3;INPP5E;ITPKA;PITPNM2;PIK3R4;INPP5J;PI4KA;FAM126B;EFR3B
0	0								protein dephosphorylation (GO:0006470)	13/139	0.14546887427546665	0.6030291467654846	0	0	1.4294737092044496	2.75572960721361	PTPRU;PTPRN2;PTPRS;PTPRK;PTPRH;DUSP8;PPM1E;PDP1;PTPRB;PPP2R2C;RPRD1A;PTPN5;PTPN3
0	0.019737								post-Golgi vesicle-mediated transport (GO:0006892)	9/89	0.14574398024557733	0.6030291467654846	0	0	1.5578859060402686	3.0003383186750403	DNAJC6;SORT1;VPS13C;CLVS2;PUM1;SORL1;SH3GL2;VAMP2;CLVS1
0	0								second-messenger-mediated signaling (GO:0019932)	9/89	0.14574398024557733	0.6030291467654846	0	0	1.5578859060402686	3.0003383186750403	RYR2;MCTP1;NOS3;LRRK2;ACKR2;NOS1;PPP1R9A;MAFA;CAMKK2
0	0								negative regulation of cell motility (GO:2000146)	11/114	0.14696415521632317	0.6065873465301183	0	0	1.4792737661057012	2.8366059128918852	EPHA4;PTPRU;TCAF1;SHH;MCTP1;SPOCK3;NKX2-1;ADARB1;THY1;PTPRK;CX3CL1
0	0								positive regulation of cellular component organization (GO:0051130)	11/114	0.14696415521632317	0.6065873465301183	0	0	1.4792737661057012	2.8366059128918852	HRK;CAMK2B;NEUROD2;CALY;FRMPD4;ABCB7;GPC3;ASAP1;SHANK3;IGF1R;SNCA
0.507867	0.317905								regulation of cell-matrix adhesion (GO:0001952)	7/65	0.14740254936518746	0.6076521251676271	0	0	1.670783372275143	3.1988618015380528	CAMSAP3;MACF1;PTK2B;TSC1;THY1;CX3CL1;CLASP1
0.21983	0.281871								endoplasmic reticulum calcium ion homeostasis (GO:0032469)	3/20	0.14887773294023057	0.6092590577675535	0	0	2.441110965544347	4.649412920020591	WFS1;RAP1GDS1;ATP2A2
0	0								hepaticobiliary system development (GO:0061008)	3/20	0.14887773294023057	0.6092590577675535	0	0	2.441110965544347	4.649412920020591	PHF2;COBL;PCSK9
0	0								insulin secretion (GO:0030073)	3/20	0.14887773294023057	0.6092590577675535	0	0	2.441110965544347	4.649412920020591	RIMS2;PTPRN2;MAFA
0	0								maintenance of protein location in nucleus (GO:0051457)	3/20	0.14887773294023057	0.6092590577675535	0	0	2.441110965544347	4.649412920020591	SUN1;RANGAP1;SYNE1
0	0								myeloid cell development (GO:0061515)	3/20	0.14887773294023057	0.6092590577675535	0	0	2.441110965544347	4.649412920020591	DMTN;THPO;KIT
0	0								positive regulation of dendrite morphogenesis (GO:0050775)	3/20	0.14887773294023057	0.6092590577675535	0	0	2.441110965544347	4.649412920020591	CAMK2B;CDKL5;CUX2
0	0								negative regulation of protein kinase activity (GO:0006469)	9/90	0.1528919604524065	0.6249273334996421	0	0	1.5385698898003148	2.889470790785051	PTPRB;CAMK2N1;PRKAG2;ADARB1;THY1;PPM1E;SORL1;SLC8A1;SNCA
0	0								positive regulation of protein metabolic process (GO:0051247)	11/115	0.15325372984457866	0.6256467419594435	0	0	1.4649709886827138	2.747788021048317	NSF;APC;WFS1;HECW1;GPC3;HUWE1;VIP;ISL1;RASGRP1;SORL1;TRIM32
0	0								negative regulation of proteasomal ubiquitin-dependent protein catabolic process (GO:0032435)	4/31	0.15363485014930525	0.6256858226153084	0	0	2.0497496010126026	3.839542978250163	MAP1A;FHIT;KLHL40;OGT
0	0								protein palmitoylation (GO:0018345)	4/31	0.15363485014930525	0.6256858226153084	0	0	2.0497496010126026	3.839542978250163	GOLGA7B;ZDHHC9;ZDHHC22;ZDHHC17
0	0								cytoplasmic microtubule organization (GO:0031122)	6/54	0.15507912351696984	0.629284925307415	0	0	1.7300967261904763	3.224588565343779	CAMSAP3;CEP126;KATNAL1;CCDC88C;MAPT;CLASP1
0	0								glycosaminoglycan metabolic process (GO:0030203)	6/54	0.15507912351696984	0.629284925307415	0	0	1.7300967261904763	3.224588565343779	HAS1;GPC3;IDS;GPC6;HS6ST2;HS3ST2
0	0								regulation of alternative mRNA splicing, via spliceosome (GO:0000381)	6/54	0.15507912351696984	0.629284925307415	0	0	1.7300967261904763	3.224588565343779	RBFOX1;SRRM4;RBFOX3;CELF4;CELF5;CELF6
0	0								organelle organization (GO:0006996)	34/420	0.1555807140457604	0.6305605835212046	0	0	1.2224514543994205	2.2744817102446153	CNTNAP1;MAST3;ATL1;LRRK2;MAST1;HTT;THY1;SIPA1L3;DNAJC28;SYNE1;RNF112;ARHGAP21;STRIP2;PCLO;KIF5C;TRAPPC12;PAK6;KIFAP3;CLASP1;PACSIN1;DYNC2H1;CHGA;CLUH;DMTN;AGTPBP1;SORT1;NOS3;VPS13C;HUWE1;MICAL2;POLRMT;ANK1;HCFC1;ARC
0.0846555	0.0396921								cell-cell junction assembly (GO:0007043)	7/66	0.15594059250266437	0.6312595138809779	0	0	1.6423766674659566	3.0519959789487463	CNTNAP1;CDH12;PRKCA;CDH9;CDH8;CDH18;CDH7
0	0.0588232								positive regulation of programmed cell death (GO:0043068)	24/286	0.15920526139129426	0.643701465025065	0	0	1.2702842734275155	2.334224785367204	HRK;NTRK1;CSRNP3;USP27X;DAPK1;LRRK2;RASGRF2;ARHGEF17;ITSN1;PNMA5;HTT;PNMA3;PNMA2;KALRN;HDAC6;MLLT11;TIAM1;OLFM1;ACVR1C;APC;KCNMA1;UBC;NGEF;SNCA
0	0.136665								sensory perception of sound (GO:0007605)	9/91	0.16020889691468496	0.646982691617097	0	0	1.5197249959076773	2.7830369899928837	CHRNB2;SPTBN4;GRM7;WFS1;WHRN;KIT;LHFPL5;ATP2B2;POU3F4
0.0465451	0.0184091								cellular glucose homeostasis (GO:0001678)	5/43	0.16203016407042733	0.6489189845636895	0	0	1.8207787125807082	3.3137676645598377	PRKAA2;KCNB1;FOXK1;HK1;IGF1R
0	0								lipid modification (GO:0030258)	5/43	0.16203016407042733	0.6489189845636895	0	0	1.8207787125807082	3.3137676645598377	DGKG;DGKE;DGKB;DGKQ;SGPP2
0.0123184	0								negative regulation of proteolysis (GO:0045861)	5/43	0.16203016407042733	0.6489189845636895	0	0	1.8207787125807082	3.3137676645598377	EPHA4;CAMK2N1;LRRK2;HDAC6;PTPN3
0	0								positive regulation of peptide hormone secretion (GO:0090277)	5/43	0.16203016407042733	0.6489189845636895	0	0	1.8207787125807082	3.3137676645598377	CRH;DOC2B;TRH;MYRIP;ISL1
0	0								calcium-mediated signaling using intracellular calcium source (GO:0035584)	3/21	0.165487946463449	0.6489189845636895	0	0	2.3053699579312052	4.1470306970370805	RYR2;GRM5;DMTN
0	0								heparan sulfate proteoglycan metabolic process (GO:0030201)	3/21	0.165487946463449	0.6489189845636895	0	0	2.3053699579312052	4.1470306970370805	HS3ST4;HS6ST2;HS6ST3
0	0								intracellular lipid transport (GO:0032365)	3/21	0.165487946463449	0.6489189845636895	0	0	2.3053699579312052	4.1470306970370805	PRKAB2;PRKAA2;PRKAG2
0	0								positive regulation of lipid storage (GO:0010884)	3/21	0.165487946463449	0.6489189845636895	0	0	2.3053699579312052	4.1470306970370805	LPL;VSTM2A;SREBF2
0	0								regulation of cell-substrate junction assembly (GO:0090109)	3/21	0.165487946463449	0.6489189845636895	0	0	2.3053699579312052	4.1470306970370805	CAMSAP3;MACF1;CLASP1
0	0								regulation of fibroblast migration (GO:0010762)	3/21	0.165487946463449	0.6489189845636895	0	0	2.3053699579312052	4.1470306970370805	DMTN;PRKCE;HAS1
0	0								activation of phospholipase C activity (GO:0007202)	4/32	0.16682194174013298	0.6489189845636895	0	0	1.9764381235406496	3.539461230962919	BDNF;GPR55;HTR2A;ARHGAP6
0	0								cellular response to glucose stimulus (GO:0071333)	4/32	0.16682194174013298	0.6489189845636895	0	0	1.9764381235406496	3.539461230962919	PRKAA2;PTPRN2;KCNB1;IGF1R
0	0								liver development (GO:0001889)	4/32	0.16682194174013298	0.6489189845636895	0	0	1.9764381235406496	3.539461230962919	PHF2;ZIC3;PCSK9;COBL
0	0								regulation of cellular biosynthetic process (GO:0031326)	4/32	0.16682194174013298	0.6489189845636895	0	0	1.9764381235406496	3.539461230962919	PRKAB2;PRKAA2;NOS1AP;PRKAG2
0	0								response to amino acid (GO:0043200)	4/32	0.16682194174013298	0.6489189845636895	0	0	1.9764381235406496	3.539461230962919	GLRA2;GLRA3;RRAGB;GRIN1
0.0116742	0								axonal transport of mitochondrion (GO:0019896)	2/11	0.16723921573672282	0.6489189845636895	0	0	3.0730300032970654	5.49559193617884	NEFL;MAPT
0	0.0726964								cell differentiation in spinal cord (GO:0021515)	2/11	0.16723921573672282	0.6489189845636895	0	0	3.0730300032970654	5.49559193617884	DRAXIN;ISL1
0.01901	0								establishment of epithelial cell apical/basal polarity (GO:0045198)	2/11	0.16723921573672282	0.6489189845636895	0	0	3.0730300032970654	5.49559193617884	CAMSAP3;MYO9A
0	0								inositol phosphate biosynthetic process (GO:0032958)	2/11	0.16723921573672282	0.6489189845636895	0	0	3.0730300032970654	5.49559193617884	PPIP5K1;ITPKA
0	0								inositol phosphate dephosphorylation (GO:0046855)	2/11	0.16723921573672282	0.6489189845636895	0	0	3.0730300032970654	5.49559193617884	SYNJ1;INPP5J
0	0.00437055								insulin-like growth factor receptor signaling pathway (GO:0048009)	2/11	0.16723921573672282	0.6489189845636895	0	0	3.0730300032970654	5.49559193617884	GIGYF1;IGF1R
0	0								lipoprotein localization (GO:0044872)	2/11	0.16723921573672282	0.6489189845636895	0	0	3.0730300032970654	5.49559193617884	PRKCB;ZDHHC17
0	0.00741149								midbrain dopaminergic neuron differentiation (GO:1904948)	2/11	0.16723921573672282	0.6489189845636895	0	0	3.0730300032970654	5.49559193617884	NR4A2;WNT9B
0	0								myotube cell development (GO:0014904)	2/11	0.16723921573672282	0.6489189845636895	0	0	3.0730300032970654	5.49559193617884	ACTA1;KLHL40
0	0								negative regulation of cholesterol transport (GO:0032375)	2/11	0.16723921573672282	0.6489189845636895	0	0	3.0730300032970654	5.49559193617884	SHH;SREBF2
0	0								negative regulation of platelet-derived growth factor receptor signaling pathway (GO:0010642)	2/11	0.16723921573672282	0.6489189845636895	0	0	3.0730300032970654	5.49559193617884	NDRG4;SNCA
0	0.0228903								phosphorylated carbohydrate dephosphorylation (GO:0046838)	2/11	0.16723921573672282	0.6489189845636895	0	0	3.0730300032970654	5.49559193617884	SYNJ1;INPP5J
0	0								positive regulation of dendrite development (GO:1900006)	2/11	0.16723921573672282	0.6489189845636895	0	0	3.0730300032970654	5.49559193617884	COBL;PACSIN1
0	0								positive regulation of lipid localization (GO:1905954)	2/11	0.16723921573672282	0.6489189845636895	0	0	3.0730300032970654	5.49559193617884	LPL;VSTM2A
0	0.00140487								regulation of amyloid precursor protein biosynthetic process (GO:0042984)	2/11	0.16723921573672282	0.6489189845636895	0	0	3.0730300032970654	5.49559193617884	NECAB1;NECAB3
0	0								regulation of microtubule-based movement (GO:0060632)	2/11	0.16723921573672282	0.6489189845636895	0	0	3.0730300032970654	5.49559193617884	NEFH;HDAC6
0	0								regulation of mitochondrial depolarization (GO:0051900)	2/11	0.16723921573672282	0.6489189845636895	0	0	3.0730300032970654	5.49559193617884	MLLT11;LRRK2
0	0								regulation of phospholipase activity (GO:0010517)	2/11	0.16723921573672282	0.6489189845636895	0	0	3.0730300032970654	5.49559193617884	RASGRP1;SNCA
0.00334833	0.00813943								somite development (GO:0061053)	2/11	0.16723921573672282	0.6489189845636895	0	0	3.0730300032970654	5.49559193617884	SHH;PTCH1
0	0								Wnt signaling pathway (GO:0016055)	9/92	0.1676907347520209	0.6499222032736552	0	0	1.5013341958437778	2.6808331762108617	NR4A2;BCL9;APC;LRRK2;USP34;UBC;CCDC88C;WNT9B;CELSR2
0	0.0121481								metal ion homeostasis (GO:0055065)	5/44	0.17336048491825037	0.6703537465036363	0	0	1.7739967591268706	3.1087202097620836	SLC12A5;WFS1;SLC8A1;SNCA;GRIN1
0	0								positive regulation of cell division (GO:0051781)	5/44	0.17336048491825037	0.6703537465036363	0	0	1.7739967591268706	3.1087202097620836	SHH;PRKCE;RXFP3;CIT;SSTR5
0	0.0558209								regulation of myeloid cell differentiation (GO:0045637)	7/68	0.17367214054563282	0.6707887263276278	0	0	1.5883573599599623	2.7805561683612874	MEF2C;KMT2A;PRKCB;KMT2C;KMT2B;SETD1A;PTK2B
0	0								autophagosome organization (GO:1905037)	6/56	0.1748167250384959	0.6728945484910334	0	0	1.6607142857142858	2.8963141778317967	ATG9B;UBQLN1;ATP2A2;ULK1;AMBRA1;UBQLN2
0	0.026844								peptidyl-tyrosine modification (GO:0018212)	6/56	0.1748167250384959	0.6728945484910334	0	0	1.6607142857142858	2.8963141778317967	NTRK1;EPHA4;FLT1;KIT;PTK2B;TTL
0	0.0424009								positive regulation of establishment of protein localization to mitochondrion (GO:1903749)	6/56	0.1748167250384959	0.6728945484910334	0	0	1.6607142857142858	2.8963141778317967	NPEPPS;ABLIM3;HSPA1L;FBXW7;HUWE1;SREBF2
[truncated: 12,837 more rows]
